# Supplementary material for: Transcriptomic analysis of choroidal neovascularization reveals dysregulation of immune and fibrosis pathways that are attenuated by a novel anti-fibrotic treatment
Source: Sci Rep. 2022 Jan 17;12:859. doi: 10.1038/s41598-022-04845-4 (PMC8764037; doi:10.1038/s41598-022-04845-4)
Supplement: Supplementary file 2 — Supplementary Information 2. [file 41598_2022_4845_MOESM2_ESM.xlsx]

## Sheet: Table S2. Signficant genes
Gene	logFC	logCPM	LR	PValue	FDR
Lat2	2.30363	3.08799	85.9786	1.81894e-20	3.33047e-16
Timp1	2.70996	4.37546	80.5197	2.87828e-19	2.63507e-15
Pik3ap1	1.65258	3.56898	77.6118	1.25421e-18	7.65488e-15
Cd68	1.85155	6.22881	74.6154	5.71947e-18	2.61809e-14
Ncf1	2.11207	3.30769	73.2096	1.16588e-17	3.57624e-14
Fgr	3.10969	1.48891	73.1994	1.1719e-17	3.57624e-14
Rac2	2.10275	3.54338	70.0552	5.76686e-17	1.36045e-13
Evi2a	2.38243	2.96717	69.9955	5.9441e-17	1.36045e-13
Cd52	2.14032	4.04052	68.6599	1.16997e-16	2.38023e-13
Cd72	2.0804	3.54476	66.676	3.20008e-16	5.85934e-13
Trem2	2.39424	5.21723	65.3575	6.24722e-16	1.03988e-12
Ly86	1.97887	4.08004	64.6367	9.00619e-16	1.37419e-12
Bin2	1.99975	2.59783	63.5293	1.58e-15	2.22537e-12
C1qc	1.67683	6.93742	63.2022	1.86544e-15	2.43973e-12
Cybb	2.05343	5.54809	62.4903	2.67764e-15	3.26851e-12
Cx3cr1	1.58022	4.82388	62.3332	2.89989e-15	3.31856e-12
Csf2rb2	2.28719	2.6752	62.1521	3.17933e-15	3.42432e-12
C1qb	1.72827	7.01247	61.1711	5.23234e-15	5.32245e-12
Fcer1g	1.83775	5.3486	59.902	9.96998e-15	9.26322e-12
Stra6l	2.74662	1.48103	59.873	1.01182e-14	9.26322e-12
Csf3r	1.69388	2.72294	57.9755	2.65397e-14	2.31401e-11
Cd37	1.85265	3.06681	57.5942	3.22172e-14	2.67248e-11
Coro1a	1.66687	4.71701	57.5133	3.35702e-14	2.67248e-11
Itgb2	2.23619	5.17502	56.6099	5.31426e-14	3.90936e-11
Tyrobp	1.91039	6.01207	56.6013	5.33774e-14	3.90936e-11
Apobr	1.75569	2.76903	56.4661	5.71743e-14	3.96573e-11
Myo1g	1.97496	3.09336	56.4218	5.84788e-14	3.96573e-11
Epsti1	2.0114	2.17254	56.0512	7.06072e-14	4.61721e-11
Fcrl1	2.4157	0.949331	55.7528	8.21791e-14	5.18862e-11
Unc93b1	1.26931	5.99831	55.4359	9.65548e-14	5.89306e-11
Alox5ap	1.75803	4.15344	55.1862	1.09636e-13	6.47559e-11
Spi1	2.05059	3.77029	54.51	1.54659e-13	8.84937e-11
Aif1	1.66248	2.7248	54.2984	1.72238e-13	9.55662e-11
Mpeg1	1.96925	7.94113	53.5037	2.58108e-13	1.38999e-10
Fcrls	1.79995	5.39783	53.4396	2.66666e-13	1.39504e-10
Scube2	2.3658	1.70515	52.826	3.64436e-13	1.85356e-10
Ctss	2.19597	7.98293	52.6324	4.02192e-13	1.99031e-10
Tlr13	1.82482	3.94782	52.5709	4.14992e-13	1.99961e-10
Lpxn	1.55415	2.58455	52.3162	4.72471e-13	2.18507e-10
Fyb	1.89241	3.90203	52.2915	4.78449e-13	2.18507e-10
Limd2	1.23839	3.8798	52.2237	4.95245e-13	2.18507e-10
Hexb	1.00025	7.28379	52.2002	5.01217e-13	2.18507e-10
Ebi3	2.03962	1.1269	52.0065	5.5318e-13	2.32828e-10
Cfi	2.40915	0.807036	51.9842	5.59499e-13	2.32828e-10
Tnfrsf13b	1.5285	1.42445	51.8555	5.97377e-13	2.43066e-10
Plek	1.28842	4.56933	51.5758	6.8886e-13	2.74196e-10
Fblim1	1.40494	3.77157	51.5024	7.15089e-13	2.78581e-10
Glipr1	2.16752	2.91861	51.3299	7.80777e-13	2.97834e-10
Myo1f	2.0205	4.66912	51.2286	8.22126e-13	3.07207e-10
C3ar1	2.09464	4.86923	50.8689	9.87433e-13	3.61598e-10
Nckap1l	1.8487	5.29758	50.7459	1.0513e-12	3.77436e-10
Arhgap30	1.628	4.10444	50.5356	1.17022e-12	4.12053e-10
Pik3r5	1.82155	3.36761	50.4956	1.19434e-12	4.1261e-10
Mafb	1.43742	4.9967	50.4483	1.22348e-12	4.14852e-10
Lcp2	1.84696	2.76297	50.1256	1.44215e-12	4.80106e-10
Igsf6	2.08499	2.34411	49.942	1.58356e-12	5.16815e-10
Slamf9	2.24114	2.66957	49.9109	1.60887e-12	5.16815e-10
Pycr1	2.07498	2.2233	49.5769	1.90745e-12	6.02163e-10
Hck	2.11438	3.18078	49.4503	2.03466e-12	6.31435e-10
Ighm	1.88382	3.89107	49.2083	2.30173e-12	7.0241e-10
Bpifb1	3.94772	5.39106	49.0949	2.43876e-12	7.32028e-10
Pld4	1.74389	4.78563	48.8497	2.76352e-12	8.16129e-10
Havcr2	1.90445	2.27223	48.7285	2.93967e-12	8.54372e-10
Chil1	1.93512	10.8789	48.6847	3.00599e-12	8.59996e-10
Cxcl16	1.04497	5.0242	48.6324	3.08734e-12	8.6968e-10
Amz1	1.65327	1.8268	48.5979	3.1421e-12	8.71695e-10
Adgre1	1.70905	5.47019	48.5397	3.23677e-12	8.79557e-10
Lyz2	2.22541	9.54409	48.5217	3.26651e-12	8.79557e-10
C1qa	1.5612	6.76961	48.4162	3.44705e-12	9.09192e-10
Madcam1	2.86529	0.314474	48.3999	3.47588e-12	9.09192e-10
Cd180	2.26184	3.24778	48.0553	4.14356e-12	1.06857e-09
Cyth4	1.80933	4.95687	47.8821	4.52647e-12	1.15111e-09
Tlr2	1.02345	4.03899	47.7813	4.76504e-12	1.19518e-09
Cd84	2.03121	3.52178	47.5208	5.44225e-12	1.34659e-09
Arhgap25	1.47584	3.30312	47.2337	6.30073e-12	1.51811e-09
Pirb	2.45358	3.28763	47.2336	6.30126e-12	1.51811e-09
Tmem106a	1.51982	4.4166	47.0452	6.93669e-12	1.64949e-09
AB124611	2.06933	2.16136	46.919	7.39806e-12	1.73665e-09
Clec7a	2.67799	4.22761	46.8473	7.674e-12	1.77862e-09
Selplg	1.71448	3.57064	46.5957	8.72494e-12	1.99692e-09
Laptm5	1.68175	6.7312	46.4962	9.17956e-12	2.07503e-09
Prcp	1.18018	4.84953	46.4475	9.41063e-12	2.10132e-09
Irf8	1.6584	4.14751	46.3937	9.67273e-12	2.13383e-09
Arhgap19	1.1972	4.47831	46.3042	1.01245e-11	2.2069e-09
Tbxas1	1.64607	2.79247	46.2622	1.0344e-11	2.22822e-09
Dock2	1.45483	3.86869	45.9285	1.22648e-11	2.61127e-09
Vav1	1.95853	3.51389	45.6764	1.39495e-11	2.93581e-09
Card11	2.18833	0.985552	45.5678	1.47449e-11	3.06793e-09
H2-D1	1.08341	8.06971	45.3919	1.61301e-11	3.31846e-09
Ly9	2.33432	3.4208	45.1832	1.79436e-11	3.65052e-09
Lair1	1.92151	3.2376	44.8969	2.07685e-11	4.17881e-09
Card9	1.82173	1.77979	44.7472	2.24189e-11	4.46184e-09
Parvg	1.38433	2.36214	44.6939	2.30374e-11	4.53564e-09
Bcl2a1b	2.47234	0.456034	44.6401	2.3679e-11	4.61237e-09
Crlf2	1.05438	3.46349	44.4986	2.54545e-11	4.90602e-09
Cd5l	2.25581	1.82332	44.3773	2.70806e-11	5.16506e-09
Tnc	2.11156	6.34867	44.3331	2.76996e-11	5.22866e-09
Col10a1	2.14568	6.0621	44.1959	2.9711e-11	5.54467e-09
Tpx2	1.90787	2.29324	44.1783	2.99794e-11	5.54467e-09
Arpc1b	1.07027	6.63666	43.9632	3.34612e-11	6.12674e-09
Slamf7	2.37044	2.42907	43.934	3.39635e-11	6.15715e-09
Gm7823	1.74009	1.78964	43.7496	3.73188e-11	6.69908e-09
Clec5a	1.89864	1.99084	43.4416	4.36792e-11	7.76472e-09
Pik3cg	1.51832	3.24592	43.1212	5.1451e-11	9.05834e-09
Cd48	1.87792	3.51223	43.0671	5.28939e-11	9.22368e-09
Sla	1.88524	3.04944	42.8108	6.02969e-11	1.04154e-08
Aplnr	3.15562	3.46954	42.4447	7.27099e-11	1.24422e-08
Col15a1	1.8746	5.62504	42.3648	7.57407e-11	1.28409e-08
Rasl11b	1.21907	5.20515	42.2626	7.98057e-11	1.34059e-08
Wfdc17	1.97651	3.74174	42.2062	8.21396e-11	1.36725e-08
Enpp1	1.67786	5.05577	41.9038	9.5876e-11	1.58152e-08
Eva1b	1.40931	3.93825	41.8635	9.78705e-11	1.60001e-08
Itgax	2.55972	3.76686	41.7436	1.04061e-10	1.68615e-08
Fn1	2.15673	9.04147	41.2282	1.35454e-10	2.17558e-08
Cyba	1.23316	5.6581	41.2003	1.37398e-10	2.18762e-08
Ms4a6c	1.61998	3.91887	41.1436	1.41446e-10	2.23266e-08
Tgfb1	1.28404	5.63114	40.8456	1.64744e-10	2.57817e-08
Cd300c2	1.80797	3.64546	40.5129	1.95327e-10	3.02878e-08
Pilra	2.36115	0.485311	40.4977	1.96846e-10	3.02878e-08
Lox	1.89742	7.0166	40.3886	2.0815e-10	3.17602e-08
Clec12a	2.7699	2.80308	40.2512	2.23313e-10	3.35233e-08
Fermt3	1.37801	3.93312	40.2425	2.24315e-10	3.35233e-08
Lcp1	1.67742	6.20033	40.2348	2.25197e-10	3.35233e-08
1810011H11Rik	1.81051	1.07533	40.1316	2.37413e-10	3.50567e-08
Ptafr	1.9221	3.08083	39.8488	2.74409e-10	4.01954e-08
Nfil3	-1.29211	3.41635	39.475	3.32289e-10	4.82874e-08
Nfam1	1.74378	3.44859	39.3632	3.51869e-10	5.07301e-08
Nrros	1.29877	4.18863	39.3399	3.56087e-10	5.09371e-08
Cyp4f18	1.93797	1.4965	39.1992	3.82707e-10	5.43206e-08
Pik3cd	1.12195	4.11646	39.1033	4.01959e-10	5.66143e-08
Tnfaip8l2	1.62547	2.79432	39.009	4.21846e-10	5.89619e-08
Cd300lb	1.91875	1.73933	38.7527	4.81046e-10	6.6727e-08
Csf2rb	1.85699	3.2893	38.5223	5.41327e-10	7.45241e-08
Emilin1	1.50073	6.45271	38.4509	5.61485e-10	7.67223e-08
Stap1	1.96567	0.953657	38.3416	5.9383e-10	7.99717e-08
Itgal	1.52153	2.1754	38.341	5.94001e-10	7.99717e-08
Kif2c	2.7189	0.46795	38.2947	6.08268e-10	8.12948e-08
Themis2	1.55898	3.07239	37.9249	7.35195e-10	9.75433e-08
Tlr9	1.90196	1.91309	37.9109	7.40498e-10	9.75433e-08
Adcy7	1.83142	5.70356	37.8368	7.69181e-10	1.00598e-07
Siglec1	1.80659	3.91651	37.7825	7.90884e-10	1.02018e-07
Ccr5	2.17588	2.87739	37.7817	7.91186e-10	1.02018e-07
H2-K1	1.0412	7.59008	37.4248	9.50068e-10	1.21649e-07
Gadd45b	1.05757	3.74574	37.2905	1.01782e-09	1.29418e-07
Slc11a1	1.26775	5.00632	37.1975	1.06751e-09	1.3409e-07
Tnfrsf1b	1.27501	5.16254	37.1944	1.0692e-09	1.3409e-07
Tlr7	1.56543	3.58319	37.1703	1.08251e-09	1.34835e-07
Colgalt1	0.695573	6.78768	37.1513	1.09308e-09	1.35232e-07
Lgals1	1.38437	7.67835	37.1246	1.10815e-09	1.36177e-07
Neurl3	1.5691	2.35295	37.1071	1.11815e-09	1.36489e-07
Tmem119	1.35379	5.63957	36.9967	1.18327e-09	1.43482e-07
Grn	0.928463	8.10111	36.9798	1.19359e-09	1.4378e-07
Col5a2	1.8749	7.65472	36.9017	1.24235e-09	1.48676e-07
Apbb1ip	1.49336	3.84339	36.7566	1.33839e-09	1.5913e-07
Tlr1	1.95296	1.85193	36.5523	1.48621e-09	1.75565e-07
Naip5	1.54662	1.43307	36.5324	1.50153e-09	1.76237e-07
Ctsk	1.70333	6.18772	36.4998	1.52678e-09	1.7806e-07
Lum	1.84329	8.61164	36.3616	1.63903e-09	1.8963e-07
Fam105a	1.08216	3.97991	36.3525	1.64671e-09	1.8963e-07
Fmnl1	1.02082	4.22841	36.3258	1.6694e-09	1.91042e-07
Mmp23	1.54896	3.99985	36.2009	1.77986e-09	2.02418e-07
Spn	1.66157	1.69393	35.862	2.118e-09	2.39361e-07
Tnfrsf11a	1.43918	1.82616	35.8502	2.13085e-09	2.39361e-07
Ccl4	3.32976	0.174837	35.7517	2.24135e-09	2.50238e-07
Elf4	1.12742	4.16057	35.7305	2.26583e-09	2.50969e-07
Fzd2	1.17931	4.66985	35.7164	2.28234e-09	2.50969e-07
Galns	0.971358	4.29403	35.7107	2.28902e-09	2.50969e-07
Piezo2	1.23975	5.33959	35.5854	2.44104e-09	2.66045e-07
Mcm3	1.12434	3.65618	35.3729	2.7225e-09	2.94965e-07
C3	1.72858	5.41803	35.3365	2.7739e-09	2.98765e-07
Cd53	1.65471	4.54391	35.1522	3.04922e-09	3.26499e-07
Slc39a11	0.978801	3.92913	35.1337	3.07828e-09	3.27693e-07
Ccr2	2.51971	3.5776	35.106	3.12233e-09	3.30462e-07
Col3a1	2.22045	9.80439	35.0445	3.22263e-09	3.39117e-07
Abcc3	1.51573	3.37248	34.9983	3.29992e-09	3.43378e-07
Scarf2	1.17498	6.36926	34.9951	3.30541e-09	3.43378e-07
Cd14	1.22238	3.25748	34.9869	3.31938e-09	3.43378e-07
H2-DMb1	1.07918	4.02973	34.9407	3.39907e-09	3.49646e-07
Igsf10	1.32127	5.45722	34.8589	3.54493e-09	3.62612e-07
P2ry13	1.37353	2.80755	34.8344	3.58981e-09	3.65164e-07
Il7r	2.51833	2.13536	34.6997	3.84687e-09	3.8915e-07
Rgs19	1.06175	3.74645	34.5808	4.08926e-09	4.11398e-07
Acox2	1.94023	1.95502	34.3176	4.68123e-09	4.68379e-07
Ssr4	0.592929	5.75688	34.1587	5.07969e-09	5.05484e-07
C1ra	1.3681	5.47407	34.1171	5.18921e-09	5.13591e-07
Ptpn6	1.0543	5.0227	34.0572	5.35152e-09	5.26808e-07
Gusb	0.974112	6.13084	34.0054	5.49581e-09	5.38119e-07
Ms4a7	1.66713	5.37454	33.9578	5.63202e-09	5.48523e-07
Chpf	0.909931	7.16251	33.923	5.73359e-09	5.55461e-07
Il3ra	1.46208	3.03883	33.5764	6.85197e-09	6.60314e-07
Pmepa1	0.837952	6.82593	33.5502	6.94489e-09	6.65764e-07
Ms4a6d	1.63412	4.01621	33.5223	7.0451e-09	6.71853e-07
Tnip3	3.85153	-0.825977	33.4207	7.42294e-09	7.02664e-07
Rgs10	1.19433	4.47664	33.415	7.44494e-09	7.02664e-07
Ptprc	1.63928	4.45039	33.3805	7.57813e-09	7.09206e-07
S1pr2	1.23014	4.5597	33.377	7.59172e-09	7.09206e-07
Steap3	1.64407	5.76467	33.1371	8.58825e-09	7.97325e-07
Ncf4	2.13077	2.21663	33.1295	8.62208e-09	7.97325e-07
Ptpn7	2.20557	1.39996	33.0957	8.77337e-09	8.07238e-07
Gm5637	1.0598	5.4005	33.0768	8.85897e-09	8.11038e-07
Sh3bp2	1.16253	3.9163	33.0129	9.15516e-09	8.33985e-07
Tifab	1.61849	3.02612	32.909	9.65751e-09	8.75391e-07
Wdfy4	1.62033	3.57866	32.886	9.77238e-09	8.8144e-07
Cebpa	1.08592	4.17979	32.7645	1.04027e-08	9.33693e-07
B430306N03Rik	1.90668	2.17875	32.7478	1.04923e-08	9.37138e-07
Lrrc25	1.6781	2.34904	32.7056	1.07231e-08	9.53103e-07
Lilrb4a	1.64918	5.00104	32.5292	1.17415e-08	1.03859e-06
Cd200r1	2.09218	1.12119	32.3963	1.25723e-08	1.10672e-06
Arhgap45	1.40172	4.90043	32.3817	1.26673e-08	1.10778e-06
Cd248	1.40583	5.56318	32.3759	1.27052e-08	1.10778e-06
Sash3	1.56418	2.77136	32.3625	1.27929e-08	1.11013e-06
Mgp	1.57894	9.5159	32.3254	1.30396e-08	1.1262e-06
Axl	1.12452	7.99281	32.2447	1.35927e-08	1.16755e-06
Arhgap9	1.59137	3.01526	32.2371	1.36459e-08	1.16755e-06
Ikzf1	1.39343	2.8899	32.0897	1.47216e-08	1.25373e-06
Apobec1	1.33633	4.34808	31.9599	1.57384e-08	1.33412e-06
Gm1966	1.93126	1.53936	31.8783	1.64142e-08	1.38499e-06
Clec4d	1.75903	3.25208	31.8455	1.66934e-08	1.40054e-06
Vim	0.993541	9.48895	31.8388	1.67515e-08	1.40054e-06
H2-Q4	1.1592	4.11733	31.7745	1.73148e-08	1.44106e-06
Naip2	1.61126	2.26431	31.57	1.92374e-08	1.59383e-06
Ugt1a7c	1.72999	1.21083	31.5016	1.99274e-08	1.64356e-06
Fam180a	1.92624	2.91862	31.4625	2.03333e-08	1.66952e-06
Napsa	2.39921	1.58632	31.3741	2.12803e-08	1.73947e-06
Ctsb	0.791682	10.8318	31.3438	2.16148e-08	1.75896e-06
Ppp1r18	0.905516	5.18045	31.2579	2.25928e-08	1.83041e-06
Col14a1	1.58121	6.94534	31.2493	2.26935e-08	1.83048e-06
Esyt1	0.849357	6.23563	31.1674	2.36709e-08	1.89429e-06
Nucb2	0.840066	5.10402	31.1657	2.36916e-08	1.89429e-06
Btk	1.81419	2.18428	31.0694	2.48972e-08	1.98203e-06
Ifi207	1.38483	3.49549	31.0518	2.51234e-08	1.99138e-06
C1qtnf2	1.61696	4.29805	31.0205	2.55316e-08	2.01501e-06
Mmp25	2.06839	-0.00533385	30.8538	2.78214e-08	2.18631e-06
Col6a3	1.99905	7.13386	30.7712	2.9031e-08	2.27161e-06
Tmem173	1.37264	3.54093	30.7212	2.97895e-08	2.32104e-06
Htatip2	1.04407	3.05164	30.7122	2.99273e-08	2.3219e-06
Bmp1	1.07313	6.87159	30.6904	3.02663e-08	2.33829e-06
Hmox1	1.17499	5.49279	30.5882	3.19026e-08	2.45436e-06
Hk3	1.9668	3.27768	30.5619	3.23385e-08	2.47748e-06
B3gnt9	1.45287	4.64237	30.5377	3.27438e-08	2.49808e-06
Ccl8	3.95666	1.3061	30.4782	3.37642e-08	2.56524e-06
Fxyd5	1.21996	5.60537	30.4093	3.49845e-08	2.64697e-06
Lyl1	1.39604	3.19311	30.3837	3.5449e-08	2.67108e-06
Il2rg	1.37549	1.98889	30.3685	3.57284e-08	2.6811e-06
Lilr4b	1.76471	4.37135	30.3224	3.65884e-08	2.73442e-06
H2-DMa	1.41796	3.5193	30.1909	3.91538e-08	2.91425e-06
Nox4	1.38586	3.51819	30.1432	4.01297e-08	2.97479e-06
Akr1b8	1.18806	3.02998	30.0367	4.23937e-08	3.12995e-06
Txndc5	0.820076	7.51926	29.9757	4.37503e-08	3.21403e-06
Postn	3.26471	7.62394	29.9698	4.38835e-08	3.21403e-06
Clec2i	2.9647	-0.434483	29.9588	4.41334e-08	3.21945e-06
Top2a	1.7393	3.33362	29.9012	4.54622e-08	3.30323e-06
Psmb10	0.84506	4.45526	29.8927	4.56633e-08	3.30472e-06
C1s1	1.25839	6.72895	29.8052	4.77708e-08	3.44363e-06
Bgn	1.4545	10.8196	29.7533	4.90671e-08	3.52321e-06
Ppic	1.5161	5.39636	29.7315	4.96218e-08	3.54912e-06
H2-Eb1	1.76628	6.39171	29.6898	5.0701e-08	3.6122e-06
Ptprv	2.75209	1.43533	29.5938	5.32741e-08	3.78081e-06
Thbs2	1.63569	7.61347	29.5803	5.36461e-08	3.79251e-06
Slc15a3	1.29112	4.11195	29.4867	5.63026e-08	3.95644e-06
F7	2.81007	-0.0105828	29.4834	5.63971e-08	3.95644e-06
Ccr7	2.32494	0.243022	29.3898	5.91896e-08	4.13649e-06
Mmp14	1.22411	7.91074	29.3272	6.11301e-08	4.25586e-06
Lst1	1.68403	1.91654	29.2969	6.20958e-08	4.30672e-06
Ikzf4	-0.809247	4.26189	29.2374	6.40323e-08	4.41407e-06
Lefty1	1.45072	2.08939	29.2308	6.42485e-08	4.41407e-06
Fcgr1	1.71461	3.26403	29.2273	6.43668e-08	4.41407e-06
Inhba	1.48309	3.15168	29.2049	6.51142e-08	4.44866e-06
Il10ra	1.50119	4.09352	29.1603	6.66302e-08	4.53531e-06
Fkbp10	1.23502	6.23682	29.1249	6.78578e-08	4.60177e-06
Ncf2	1.43483	3.30561	29.0288	7.13092e-08	4.81798e-06
Mcm6	0.94281	5.0387	28.9712	7.34614e-08	4.94514e-06
Rcn3	1.45083	7.24672	28.9414	7.46032e-08	4.99173e-06
Lmo2	1.03505	4.97886	28.9389	7.46988e-08	4.99173e-06
Klhl6	1.3153	2.90677	28.8698	7.74108e-08	5.13998e-06
Colec12	1.57249	7.13631	28.8681	7.74786e-08	5.13998e-06
Mcoln2	2.43988	0.16058	28.7767	8.12217e-08	5.36884e-06
Egr2	1.89103	1.41865	28.7585	8.19896e-08	5.39652e-06
Gm14699	2.2426	0.177244	28.7528	8.22299e-08	5.39652e-06
Lsp1	1.44744	6.71001	28.732	8.31168e-08	5.42316e-06
Ccl5	2.03612	0.707165	28.7295	8.32282e-08	5.42316e-06
Tcirg1	1.03657	6.25544	28.7161	8.38033e-08	5.44127e-06
P2rx4	1.18547	4.93663	28.6965	8.46553e-08	5.47717e-06
Bicc1	1.18354	6.20877	28.6824	8.52734e-08	5.49773e-06
Edem1	0.639843	5.47058	28.6496	8.67315e-08	5.57212e-06
Fes	1.09848	4.7918	28.6262	8.77873e-08	5.62023e-06
Cd74	1.71234	7.98986	28.5431	9.16372e-08	5.84626e-06
Clec4a2	1.67129	1.74326	28.5156	9.29453e-08	5.90913e-06
Pld3	0.569445	7.83457	28.4894	9.42114e-08	5.96889e-06
Il16	1.32507	3.19586	28.4565	9.58285e-08	6.05041e-06
Arl11	1.71309	3.1017	28.2581	1.0617e-07	6.68032e-06
Hhex	1.3526	1.87819	28.248	1.06725e-07	6.69223e-06
Adam12	2.7721	2.38012	28.2292	1.07764e-07	6.71769e-06
Treml2	1.74985	0.120727	28.2274	1.07865e-07	6.71769e-06
Mxra8	1.44114	7.63561	27.9112	1.2701e-07	7.88325e-06
Ccl3	2.43878	0.983446	27.8429	1.31579e-07	8.1392e-06
Adamts20	1.17924	1.45137	27.8039	1.34255e-07	8.2768e-06
Fbln2	1.5512	6.60165	27.7802	1.35913e-07	8.35092e-06
Shcbp1	1.71999	0.395624	27.7389	1.38843e-07	8.50241e-06
Igf1	1.2206	5.85667	27.7213	1.40113e-07	8.55156e-06
Galnt6	1.86358	2.30479	27.6944	1.42071e-07	8.64225e-06
Rab31	0.794041	6.08453	27.5958	1.49507e-07	9.06446e-06
H2-Ab1	1.77546	6.34647	27.5643	1.51954e-07	9.17665e-06
5430427O19Rik	1.70311	0.480027	27.5573	1.52506e-07	9.17665e-06
Adamts12	2.31674	1.7441	27.5528	1.52861e-07	9.17665e-06
Mmp13	3.77042	2.22002	27.5207	1.5542e-07	9.28923e-06
Gdf5	2.14815	-0.564528	27.5166	1.55751e-07	9.28923e-06
Scara3	1.09384	7.17618	27.4391	1.62124e-07	9.63044e-06
Chpf2	0.640189	6.1781	27.4343	1.62524e-07	9.63044e-06
Mpp1	0.599575	5.51761	27.3813	1.67037e-07	9.86594e-06
Slc29a3	0.847225	3.59881	27.3374	1.7087e-07	1.00599e-05
Gpr183	1.71567	1.91099	27.3011	1.74113e-07	1.0218e-05
Flot1	0.455909	6.30202	27.2679	1.77129e-07	1.03618e-05
Mmp2	1.66234	7.68448	27.1367	1.89562e-07	1.10538e-05
Adap2	1.64848	2.60182	27.0952	1.93677e-07	1.12579e-05
C5ar1	1.22257	3.12413	27.0569	1.97553e-07	1.14468e-05
Gpr34	1.30619	2.92235	27.0458	1.98689e-07	1.14763e-05
Dusp2	1.79802	0.432281	26.9922	2.04273e-07	1.17618e-05
Il21r	1.93399	1.7003	26.9572	2.08011e-07	1.19395e-05
Tsku	1.3778	4.75825	26.8875	2.15645e-07	1.23224e-05
Map4k1	1.27163	1.13808	26.8789	2.16611e-07	1.23224e-05
Rftn1	1.10125	4.80441	26.8694	2.17673e-07	1.23224e-05
Rasal3	1.25507	2.01649	26.8583	2.18934e-07	1.23224e-05
P3h3	0.935325	6.78297	26.8579	2.18976e-07	1.23224e-05
Ctsz	0.873309	7.86976	26.8573	2.19045e-07	1.23224e-05
P3h1	0.938384	5.52841	26.8542	2.19394e-07	1.23224e-05
Birc5	1.97154	1.18103	26.8444	2.20508e-07	1.23471e-05
Sh2d1b1	2.34761	-0.118471	26.826	2.22621e-07	1.24274e-05
Iqgap3	1.60139	1.90843	26.7935	2.26401e-07	1.26e-05
Fcgr3	1.36185	4.58129	26.7536	2.31127e-07	1.27898e-05
H2-Aa	1.67718	6.76234	26.7529	2.31209e-07	1.27898e-05
Col5a1	1.58799	7.15278	26.6807	2.40006e-07	1.32365e-05
Abhd15	1.45592	1.2817	26.6105	2.48889e-07	1.36852e-05
Sec16b	1.64951	3.12655	26.5791	2.52964e-07	1.38676e-05
Kdelr3	1.34633	4.69668	26.5482	2.5705e-07	1.40495e-05
Mfap5	1.27888	6.10313	26.5305	2.59414e-07	1.41365e-05
Tspan4	0.988315	6.80653	26.5145	2.61567e-07	1.42116e-05
Cd22	1.7909	2.63977	26.401	2.774e-07	1.50272e-05
Ninj1	0.865348	5.34388	26.3812	2.80256e-07	1.51066e-05
Ext1	0.633547	6.43286	26.3748	2.8118e-07	1.51066e-05
Neil3	2.18211	0.0484525	26.3683	2.8214e-07	1.51066e-05
Gsdmd	1.0095	4.18745	26.3681	2.82166e-07	1.51066e-05
Atp6v0d2	2.41403	3.72621	26.3549	2.84102e-07	1.51659e-05
Smpdl3b	1.41135	2.35653	26.3159	2.89899e-07	1.54304e-05
Xpo1	-0.654466	6.98896	26.2947	2.93094e-07	1.55552e-05
Was	1.66949	2.35106	26.2513	2.99753e-07	1.58626e-05
Plau	1.28059	3.77219	26.2221	3.04323e-07	1.60581e-05
Clec4a3	1.73546	2.31321	26.1554	3.15011e-07	1.65743e-05
Cxcl9	3.31057	0.990679	26.1337	3.18575e-07	1.67138e-05
Itga5	0.990627	5.70463	26.0995	3.24269e-07	1.69639e-05
Srpx2	1.68706	4.82599	26.0681	3.29589e-07	1.71931e-05
Antxr2	0.913907	5.08427	26.0459	3.33394e-07	1.73004e-05
Skap2	0.851388	4.47363	26.0451	3.33535e-07	1.73004e-05
Vsir	1.16969	5.84781	25.9378	3.5259e-07	1.82371e-05
Creg1	0.771833	6.57734	25.914	3.56964e-07	1.84113e-05
Runx1	1.00755	4.31944	25.9044	3.58752e-07	1.84515e-05
Mmp19	1.01186	4.11173	25.8664	3.65874e-07	1.87651e-05
Fkbp7	1.27841	4.68691	25.8299	3.72875e-07	1.90708e-05
Serpina3g	1.48686	2.22828	25.7861	3.81419e-07	1.94535e-05
Clec11a	1.48749	6.45713	25.757	3.87217e-07	1.96943e-05
Lgmn	0.526025	7.93243	25.7391	3.90819e-07	1.98224e-05
Gpc1	0.803293	7.18259	25.6844	4.02054e-07	2.03359e-05
Il27ra	2.00164	0.15593	25.6459	4.10159e-07	2.06887e-05
Prss12	1.43172	4.91636	25.6114	4.1756e-07	2.10042e-05
Man2b1	0.61635	7.46003	25.5549	4.29966e-07	2.1569e-05
Fcgr4	1.70972	2.30326	25.5048	4.41284e-07	2.20763e-05
Mrc2	1.3461	6.76366	25.477	4.47689e-07	2.23357e-05
Fzd1	0.968011	7.4479	25.4531	4.53278e-07	2.25142e-05
Itm2a	1.29394	6.40863	25.4511	4.53728e-07	2.25142e-05
Lama4	1.18619	6.05135	25.4253	4.59851e-07	2.27564e-05
Mlkl	1.58231	1.96389	25.3452	4.79349e-07	2.36508e-05
Cmklr1	1.31016	4.49849	25.3405	4.80507e-07	2.36508e-05
F10	3.04855	-0.341672	25.3176	4.86263e-07	2.38699e-05
Rap2b	0.893315	4.89563	25.2753	4.97023e-07	2.43328e-05
Ccdc80	1.28787	7.36315	25.2231	5.10663e-07	2.4934e-05
Acan	1.69214	1.35269	25.1757	5.23376e-07	2.54867e-05
Snx20	1.71279	1.65104	25.127	5.36753e-07	2.60688e-05
Cd200r4	2.33512	0.352822	25.0667	5.53809e-07	2.67926e-05
Fstl1	1.0361	9.22973	25.064	5.54582e-07	2.67926e-05
Il17ra	0.680808	4.03504	25.0276	5.65145e-07	2.72311e-05
Pla2g15	0.67132	5.33822	25.0164	5.68445e-07	2.73182e-05
Il13ra1	1.09448	4.60142	24.9619	5.8473e-07	2.80273e-05
Cep55	1.81674	0.693128	24.9426	5.90626e-07	2.8236e-05
Gpr157	0.804496	3.22176	24.8169	6.30437e-07	3.00607e-05
Loxl1	0.933262	8.19797	24.8056	6.34138e-07	3.01586e-05
Enpp6	1.49804	1.88274	24.7912	6.38897e-07	3.03062e-05
Tlr8	1.52422	2.5791	24.7222	6.62161e-07	3.13286e-05
Cercam	1.20292	4.65944	24.6976	6.70674e-07	3.16496e-05
Kif11	1.1283	1.86091	24.6778	6.77604e-07	3.18944e-05
Clspn	1.56788	0.546682	24.6577	6.84695e-07	3.21455e-05
Ctsa	0.596345	8.35151	24.6344	6.93026e-07	3.24535e-05
Slco2a1	1.18772	4.7836	24.6246	6.96554e-07	3.25355e-05
Ctsw	1.83651	0.62792	24.605	7.03704e-07	3.27858e-05
Casp12	0.93299	3.41172	24.5755	7.14537e-07	3.3206e-05
Ccnb2	1.85774	1.52023	24.5243	7.33801e-07	3.40149e-05
Gpr65	1.52192	2.55095	24.5061	7.40759e-07	3.42508e-05
C1qtnf1	1.24406	5.41781	24.4791	7.51214e-07	3.46467e-05
Mefv	3.62382	-1.08905	24.433	7.69402e-07	3.53964e-05
Chordc1	-0.462873	5.48485	24.3983	7.83365e-07	3.59484e-05
Cd300a	1.57767	3.88945	24.3555	8.0098e-07	3.66649e-05
Tmed3	0.76091	6.49502	24.2967	8.25794e-07	3.77065e-05
Fam26f	2.13716	0.137794	24.2378	8.51453e-07	3.87814e-05
Ccl2	2.25271	0.991313	24.2322	8.53904e-07	3.87965e-05
H2-Ob	1.47763	0.673578	24.1293	9.00814e-07	4.08265e-05
Cd300ld	1.3177	2.401	24.1122	9.08824e-07	4.10878e-05
Fcgr2b	1.20802	4.85903	24.071	9.28487e-07	4.18734e-05
Trim47	0.994359	5.12212	24.0472	9.40022e-07	4.22318e-05
Dok1	0.922173	3.77182	24.0451	9.41048e-07	4.22318e-05
Nfkbie	0.936276	2.85992	23.9961	9.65333e-07	4.32158e-05
Runx2	1.03423	2.62157	23.9828	9.72003e-07	4.34083e-05
Plaur	1.4699	2.55001	23.974	9.76478e-07	4.3502e-05
Mki67	1.40219	2.92762	23.8953	1.0172e-06	4.5206e-05
Sh3bgrl3	0.86045	6.34308	23.8752	1.02785e-06	4.5509e-05
Col6a2	1.30609	7.92155	23.8731	1.02898e-06	4.5509e-05
Slfn2	1.15138	3.90853	23.8584	1.03688e-06	4.57475e-05
Gpr35	1.34337	1.28684	23.8201	1.05774e-06	4.65557e-05
Ndc80	2.15191	0.185309	23.7908	1.07395e-06	4.71559e-05
Atad2	0.881573	3.29208	23.7417	1.10171e-06	4.82593e-05
Dock8	0.813134	4.41233	23.7238	1.11197e-06	4.85922e-05
Erp29	0.519824	6.19491	23.7192	1.11464e-06	4.8593e-05
Cd276	0.777991	4.02135	23.7018	1.1248e-06	4.89195e-05
Serpina3n	1.6621	8.89061	23.6692	1.14399e-06	4.95887e-05
Cpxm1	1.80689	6.98199	23.6665	1.1456e-06	4.95887e-05
Tgfbr2	0.913034	7.69382	23.6232	1.17165e-06	5.05965e-05
Ccdc85b	0.696797	3.93835	23.6002	1.18572e-06	5.10838e-05
Col1a2	1.725	11.1126	23.5903	1.19186e-06	5.12277e-05
Ripk3	1.44325	2.37947	23.5634	1.20867e-06	5.18284e-05
Inpp5d	1.14196	4.77686	23.5304	1.22956e-06	5.26012e-05
Sp100	1.00868	4.0894	23.5258	1.23249e-06	5.26035e-05
H2-Oa	1.96434	0.00377617	23.4826	1.26046e-06	5.36719e-05
Syk	1.01834	4.20702	23.4606	1.27497e-06	5.4164e-05
Cmtm3	0.955705	5.73574	23.4342	1.29257e-06	5.47846e-05
AC122428.2	0.885523	2.2889	23.3973	1.31763e-06	5.56999e-05
Msr1	1.55573	2.89666	23.3935	1.32025e-06	5.56999e-05
Sertad4	0.884373	4.50194	23.3438	1.35482e-06	5.7027e-05
Ccl9	1.28039	3.30491	23.3168	1.37395e-06	5.76995e-05
Cd33	1.39212	3.0391	23.2751	1.40409e-06	5.88306e-05
Leo1	-0.450636	4.99845	23.1676	1.48481e-06	6.20705e-05
Fkbp11	1.67742	1.27422	23.1519	1.49699e-06	6.2437e-05
Kif20a	1.5856	2.18263	23.1361	1.50932e-06	6.28084e-05
Irx1	1.13979	3.61571	23.1039	1.53476e-06	6.3722e-05
Tpm4	0.770924	7.16392	23.0702	1.56191e-06	6.47027e-05
P2ry6	1.27061	3.69499	23.0413	1.58555e-06	6.55335e-05
H2-T22	0.783902	4.19699	22.9934	1.62555e-06	6.70357e-05
Pmaip1	1.30888	0.542486	22.9709	1.64472e-06	6.75385e-05
Lbp	1.34081	7.06504	22.9704	1.64512e-06	6.75385e-05
1700017B05Rik	0.779759	4.15596	22.9406	1.67083e-06	6.84406e-05
Runx3	1.50235	1.43205	22.931	1.67919e-06	6.86294e-05
Cyb5r3	0.706842	7.53915	22.913	1.69504e-06	6.91227e-05
2410006H16Rik	0.750948	4.33615	22.8805	1.72388e-06	7.01426e-05
Fam20c	0.712362	4.85666	22.8701	1.73323e-06	7.03668e-05
Nagpa	0.79031	4.34121	22.8658	1.73711e-06	7.03684e-05
Gxylt2	1.31365	3.97861	22.8538	1.74801e-06	7.05548e-05
Fam64a	2.07644	1.04646	22.8493	1.75218e-06	7.05548e-05
Blvrb	0.761033	4.54968	22.848	1.75327e-06	7.05548e-05
P4ha3	1.83241	2.4731	22.8412	1.75952e-06	7.06508e-05
Gm3788	0.934035	4.03646	22.7596	1.8358e-06	7.35525e-05
Ctsh	1.11739	6.88279	22.7386	1.85598e-06	7.41125e-05
Cnr2	1.3528	1.67559	22.7367	1.85787e-06	7.41125e-05
Adam19	1.527	4.2619	22.629	1.96493e-06	7.81984e-05
Nxpe5	2.9197	-0.220224	22.6252	1.96884e-06	7.81984e-05
Gm5086	1.745	-0.141375	22.6127	1.98174e-06	7.85403e-05
Rnase6	1.59838	0.671715	22.6073	1.98727e-06	7.85896e-05
Naglu	0.65323	6.22847	22.5967	1.99827e-06	7.88543e-05
Abcg3	1.8828	0.82347	22.5506	2.04682e-06	8.05961e-05
Sfrp4	1.73124	3.31858	22.5119	2.08849e-06	8.20606e-05
Meox1	1.35759	4.81218	22.425	2.18516e-06	8.55648e-05
Arhgap22	0.972841	2.73712	22.4233	2.18702e-06	8.55648e-05
Naip6	1.54634	0.892813	22.4098	2.20251e-06	8.5987e-05
Hvcn1	1.22221	5.36343	22.3507	2.2713e-06	8.84841e-05
Adamts2	1.2386	5.61047	22.2908	2.34327e-06	9.10939e-05
Cd40	1.54441	0.488391	22.2699	2.36886e-06	9.17806e-05
Rab32	0.940264	4.58428	22.2682	2.37096e-06	9.17806e-05
Cdkn3	2.79715	-0.652209	22.2168	2.43535e-06	9.39645e-05
Col1a1	1.87064	10.8727	22.2129	2.44027e-06	9.39645e-05
Shisa5	0.824371	6.82832	22.2109	2.44277e-06	9.39645e-05
Clock	-0.582524	6.79072	22.1538	2.51662e-06	9.66022e-05
Lrrk1	0.868481	5.66886	22.1393	2.53567e-06	9.71301e-05
Ms4a4c	2.41111	0.332256	22.0678	2.63192e-06	0.000100606
Prag1	0.754613	3.99384	22.0509	2.65515e-06	0.000101076
Arhgap11a	1.00222	2.45327	22.0508	2.65525e-06	0.000101076
Fhl2	1.31279	4.18751	22.0032	2.72192e-06	0.000103149
Il6ra	0.881595	3.60701	22.0027	2.72271e-06	0.000103149
Cd4	1.39497	3.57722	21.9999	2.72659e-06	0.000103149
Slco2b1	1.03985	5.68023	21.9519	2.79571e-06	0.000105545
Plxnd1	1.00974	7.07484	21.947	2.80285e-06	0.000105597
Ptpn1	0.453487	6.20642	21.9272	2.83196e-06	0.000106475
Slamf8	2.16044	0.501033	21.9214	2.84053e-06	0.000106578
Cks1b	1.08542	2.22866	21.9163	2.84809e-06	0.000106643
Clec4a1	1.45553	2.56561	21.8854	2.89428e-06	0.000108152
Cd86	1.21038	2.58762	21.8707	2.91647e-06	0.000108759
Gdf15	1.34152	0.977496	21.8261	2.98508e-06	0.000111091
Rab3il1	1.0299	5.5815	21.8043	3.01922e-06	0.000112134
Lrrc17	3.09653	2.70361	21.7976	3.0298e-06	0.000112299
Oaf	0.733332	5.57397	21.7873	3.04607e-06	0.000112615
Efna1	0.760175	4.34428	21.7845	3.05062e-06	0.000112615
Pdgfrl	1.39548	5.95724	21.7538	3.09981e-06	0.000114122
Lgals9	1.02257	5.64961	21.7512	3.10392e-06	0.000114122
Irf5	1.159	4.00697	21.6864	3.21053e-06	0.000117805
Clec4e	3.72067	-0.454717	21.6416	3.28643e-06	0.000120349
Pfn1	0.600208	7.25223	21.5662	3.41815e-06	0.000124923
Lmna	0.804871	7.27323	21.5497	3.44773e-06	0.000125561
Angptl7	2.3041	7.47122	21.5488	3.44934e-06	0.000125561
Mfsd1	0.550508	5.7545	21.5441	3.45786e-06	0.000125622
Dock10	0.780744	4.38411	21.4922	3.55264e-06	0.00012881
Lrg1	1.49576	3.71907	21.4647	3.60398e-06	0.000130413
Foxm1	1.12139	2.84803	21.4236	3.68221e-06	0.000132981
H19	2.40998	7.16974	21.3492	3.82779e-06	0.000137966
Def6	1.0094	2.9724	21.3195	3.88753e-06	0.000139592
Ppib	0.543433	7.62917	21.3192	3.88815e-06	0.000139592
Mfap2	1.15052	5.20995	21.2982	3.93094e-06	0.000140852
Pira2	3.05112	-0.715517	21.2778	3.97315e-06	0.000141377
Chaf1b	1.17728	1.54899	21.2766	3.9756e-06	0.000141377
Stard5	0.718797	3.55445	21.2764	3.97594e-06	0.000141377
Rmnd5a	-0.39712	7.57157	21.2762	3.97648e-06	0.000141377
Arsi	1.38971	3.08272	21.256	4.01851e-06	0.000142595
Tcf19	1.00263	2.83517	21.2373	4.05795e-06	0.000143716
Kcnn4	1.32972	1.81323	21.2213	4.09182e-06	0.000144636
Srpx	1.27398	3.42956	21.1662	4.21136e-06	0.000148358
Esm1	1.42576	4.54068	21.1653	4.21333e-06	0.000148358
Alx3	1.35246	0.881635	21.1521	4.24233e-06	0.000149092
Acap1	1.62205	0.360897	21.1347	4.28097e-06	0.000150162
Bub1	1.56214	0.467225	21.126	4.30055e-06	0.000150561
Msrb1	0.605558	4.85269	21.1036	4.35121e-06	0.000152043
Tk1	1.85764	0.839944	21.0747	4.41732e-06	0.000154059
Plcg2	0.958611	4.523	21.0456	4.4848e-06	0.000155951
H2-Q7	1.38631	1.82917	21.044	4.4886e-06	0.000155951
Cdh11	0.990503	7.46418	21.0376	4.50358e-06	0.000156175
A4galt	1.13976	4.14469	21.0061	4.57818e-06	0.000158462
Inmt	1.09948	4.61225	20.924	4.77875e-06	0.000165092
Ulbp1	1.47289	0.50535	20.8393	4.99466e-06	0.000172226
Col6a1	1.11642	8.28779	20.7598	5.20648e-06	0.000179193
Cd302	1.00056	5.17247	20.739	5.26336e-06	0.000180811
Fgf18	1.57877	1.92029	20.7131	5.33488e-06	0.000182874
Selp	2.0752	1.96323	20.7101	5.34341e-06	0.000182874
Sema4c	0.647419	4.65937	20.6938	5.38906e-06	0.000184093
P2ry12	1.12346	2.41393	20.6893	5.40166e-06	0.000184179
Cxcl12	1.0401	7.85274	20.6682	5.46153e-06	0.000185875
Col16a1	1.46342	7.73586	20.6521	5.50779e-06	0.000187101
Csrp2	0.994929	4.94519	20.6456	5.52628e-06	0.000187181
Aebp1	1.06819	8.41376	20.6442	5.53058e-06	0.000187181
Ccl22	2.60526	-0.271905	20.6174	5.60844e-06	0.000189466
Hist3h2a	-0.646503	5.16005	20.5713	5.74524e-06	0.00019373
Ncaph	1.4301	1.34185	20.4682	6.06317e-06	0.000204075
Pbk	2.42444	0.894462	20.4341	6.17189e-06	0.000207353
Klrk1	2.89517	-0.427596	20.3498	6.45003e-06	0.0002163
Bpgm	0.558905	6.52519	20.3351	6.49973e-06	0.000217569
Il4ra	0.813037	5.17655	20.3007	6.61749e-06	0.000221106
Gatm	1.12672	3.51046	20.2696	6.72592e-06	0.00022432
Nos2	1.45393	1.0211	20.2494	6.7976e-06	0.000226298
Pstpip1	1.40517	3.00187	20.2393	6.83351e-06	0.000227081
AW551984	1.55189	2.97126	20.2319	6.85996e-06	0.000227542
Fam114a1	0.946693	6.09186	20.2285	6.87223e-06	0.000227542
Adamts7	1.10179	2.58722	20.1843	7.03288e-06	0.000232441
Lima1	0.607709	7.20224	20.1606	7.12033e-06	0.000234907
Acp5	1.08736	3.93555	20.1461	7.17469e-06	0.000236274
Slc39a1	0.549422	6.0547	20.1404	7.19612e-06	0.000236555
Vcam1	0.843754	6.35853	20.1351	7.21611e-06	0.000236787
Fgl2	1.06058	5.46757	20.0894	7.39045e-06	0.000242074
Milr1	1.31401	2.63879	20.0617	7.49842e-06	0.000245171
Pparg	1.08541	3.13099	20.0221	7.6554e-06	0.000249858
Adamtsl5	0.590453	5.74465	20.0034	7.73039e-06	0.000251857
Emp3	1.05773	5.58013	19.9519	7.94143e-06	0.000258273
Psmb9	1.2149	3.37368	19.9076	8.12782e-06	0.000263866
Mrc1	1.04244	5.53732	19.8861	8.21953e-06	0.000266371
Ecm1	0.808326	7.14173	19.8505	8.37421e-06	0.000270904
Col11a1	1.13339	6.92727	19.8055	8.57364e-06	0.000276866
Ppp1r3c	-1.3051	3.83085	19.7778	8.6988e-06	0.000280414
Glt8d2	1.43776	3.11794	19.7376	8.88369e-06	0.000285087
Matn4	1.76812	5.17687	19.7369	8.88696e-06	0.000285087
Igfbp7	0.810441	8.85197	19.7361	8.89049e-06	0.000285087
Sh2d1b2	3.03606	-1.09175	19.7258	8.93841e-06	0.000286123
Masp1	1.3145	0.893281	19.6834	9.13918e-06	0.000292039
Tlr6	1.27693	0.963589	19.6784	9.16324e-06	0.000292192
Ltbp2	1.30241	6.9945	19.6757	9.17587e-06	0.000292192
Gm12346	-0.594651	6.02507	19.6664	9.22082e-06	0.000293113
Hic1	1.02246	4.26425	19.6263	9.41652e-06	0.000298815
Slfn1	2.13589	0.57877	19.6197	9.44913e-06	0.000299331
Pcolce	0.827621	9.42164	19.6043	9.52551e-06	0.00030123
Ggt5	1.68392	2.91554	19.5759	9.66803e-06	0.000304805
Mgl2	1.29051	2.47259	19.5752	9.67184e-06	0.000304805
Gm13391	1.87641	-0.522531	19.5081	1.00176e-05	0.000315157
Nupr1	1.33196	5.32438	19.4626	1.0259e-05	0.0003222
Cd244	1.97259	-0.0540185	19.4488	1.03332e-05	0.000323975
Serpine1	1.27069	5.16473	19.4079	1.05571e-05	0.000330429
Dsn1	1.05804	1.74285	19.3419	1.09283e-05	0.000341463
Bin3	0.537696	4.4703	19.2657	1.1373e-05	0.000354541
Itga11	1.8463	2.92851	19.2636	1.13856e-05	0.000354541
Hcst	2.03318	-0.184163	19.2554	1.14349e-05	0.000355358
Ikbip	0.528102	5.3821	19.2527	1.14506e-05	0.000355358
Col4a1	0.9008	8.09826	19.1927	1.18167e-05	0.000366099
Prkcdbp	0.833056	5.75596	19.1736	1.19356e-05	0.000369156
Anpep	1.01556	6.62548	19.1518	1.20724e-05	0.000372014
Nlrp3	1.47009	1.23333	19.1516	1.20739e-05	0.000372014
Slc50a1	0.480965	5.64986	19.1492	1.20889e-05	0.000372014
Mmp11	0.718272	4.23615	19.1445	1.21187e-05	0.000372304
Ube2c	1.91468	1.10723	19.1044	1.23759e-05	0.000378991
Plod3	0.578511	6.44368	19.1041	1.23778e-05	0.000378991
AC160123.2	1.67208	0.392973	19.0707	1.25964e-05	0.000385042
Rflna	1.0571	3.33091	19.061	1.26605e-05	0.000386355
C1qtnf7	1.13673	4.3866	19.0031	1.30507e-05	0.000397021
Wipf1	0.839422	5.22655	19.0027	1.30533e-05	0.000397021
Sh2b2	1.15477	2.17688	18.996	1.30989e-05	0.000397093
Six2	1.06503	3.15984	18.996	1.30991e-05	0.000397093
Ehd4	0.659217	7.06579	18.9436	1.34638e-05	0.000407475
Mtmr4	-0.418735	6.31187	18.9311	1.35528e-05	0.00040915
Crtap	0.879279	5.74219	18.9259	1.35898e-05	0.00040915
Fmnl3	0.791335	6.07631	18.9245	1.35996e-05	0.00040915
Plk4	0.81199	2.37944	18.9232	1.36085e-05	0.00040915
Lrrc15	5.4016	3.30658	18.9109	1.36969e-05	0.000411132
Mmp12	2.44965	5.19654	18.871	1.39864e-05	0.000419133
Htra1	0.828843	6.98511	18.8578	1.40832e-05	0.00042093
Ly6c2	2.93671	-0.480392	18.8566	1.40923e-05	0.00042093
Eda2r	1.39671	2.14167	18.8503	1.4139e-05	0.000421638
Nxpe1-ps	1.83009	-0.475878	18.8307	1.42847e-05	0.000425289
Icam1	1.08343	6.54689	18.8056	1.44741e-05	0.00043023
Oas1a	1.53154	1.94882	18.7761	1.46997e-05	0.000436226
Clec1a	1.14238	2.69818	18.76	1.4824e-05	0.000438372
Clec2d	0.784984	3.89665	18.759	1.48323e-05	0.000438372
Zfp771	0.985637	2.77564	18.7575	1.48439e-05	0.000438372
Tbc1d2b	0.607001	6.57395	18.7496	1.49057e-05	0.000439489
Aspn	1.44924	6.25687	18.722	1.51226e-05	0.000445169
Pald1	0.885912	4.25827	18.6972	1.53207e-05	0.000450276
Sele	1.46073	1.3804	18.6886	1.539e-05	0.000451588
Adamts14	1.67052	1.14199	18.6592	1.56291e-05	0.000457869
Fstl3	0.783933	3.90612	18.6434	1.5759e-05	0.000460937
Mical2	0.646781	5.54221	18.6365	1.58163e-05	0.000461875
Lamp1	0.569788	9.31867	18.5842	1.62565e-05	0.000473975
Sdc3	0.595954	8.51054	18.5762	1.63245e-05	0.000475201
Fgd2	1.0225	3.08344	18.5592	1.64704e-05	0.000478688
Mdfi	0.850227	3.98788	18.5548	1.65086e-05	0.000479037
Gm15753	1.45302	0.720783	18.55	1.65501e-05	0.000479482
Crabp2	1.37581	2.6045	18.5331	1.6698e-05	0.000483003
9330175E14Rik	1.50938	0.00542031	18.5218	1.67975e-05	0.000485115
Plekho1	0.820956	5.53632	18.5136	1.68694e-05	0.000486424
Pclaf	2.0218	-0.0974276	18.4975	1.70131e-05	0.000489795
AU020206	1.04573	2.43656	18.4886	1.7092e-05	0.000491295
Nusap1	1.45253	1.48364	18.4411	1.75237e-05	0.000502914
Cped1	0.996421	7.442	18.4371	1.75602e-05	0.000503173
Dennd1c	1.52225	1.97237	18.4318	1.76094e-05	0.000503793
Tfpi2	1.91385	-0.0723082	18.4082	1.78286e-05	0.000509268
B4galt5	0.688077	4.82924	18.3089	1.87828e-05	0.000535691
Arpc4	0.422344	5.84319	18.2966	1.89046e-05	0.000537717
Batf3	1.59574	-0.0874661	18.2958	1.89126e-05	0.000537717
Clec14a	1.06777	6.33653	18.2262	1.96161e-05	0.000556855
1810055G02Rik	0.679185	5.19111	18.1882	2.00116e-05	0.000567201
Rrm2	1.60298	1.95492	18.1599	2.03112e-05	0.000574803
Mcm5	0.964559	3.39113	18.1567	2.03451e-05	0.000574875
Rnase4	0.91199	6.88329	18.1494	2.04234e-05	0.000576198
Vkorc1	0.920891	4.08847	18.1253	2.0684e-05	0.000582651
Itpripl2	0.766872	6.37774	18.1038	2.09181e-05	0.000587984
Tnfrsf11b	0.931119	4.88275	18.0988	2.09736e-05	0.000587984
Chst12	0.768914	4.94276	18.0979	2.09828e-05	0.000587984
Cd9	0.545768	6.95398	18.0962	2.10017e-05	0.000587984
Hsp90aa1	-0.545799	7.44814	18.0928	2.104e-05	0.000588155
Dlgap5	1.86279	0.763519	18.0499	2.15184e-05	0.000600614
Ralb	0.615414	5.27305	18.0242	2.18115e-05	0.000607866
Htr2b	1.35802	0.879724	18.0083	2.19938e-05	0.000612017
Fam109b	1.02944	2.18914	17.9967	2.21287e-05	0.000614834
Pla2g4a	0.796471	5.34102	17.9909	2.21966e-05	0.000615788
Pip4k2a	0.565251	5.59302	17.9792	2.23335e-05	0.000618647
Pofut2	0.525135	6.5782	17.9584	2.25791e-05	0.000624506
E2f2	1.09457	1.07441	17.9418	2.27759e-05	0.000628999
Mfsd12	0.449186	5.59114	17.8908	2.3395e-05	0.000645125
Gata6	1.51877	0.00203876	17.8171	2.43192e-05	0.000669599
Slc29a1	0.799272	6.39557	17.8134	2.43666e-05	0.000669899
Gm7809	0.828122	4.70154	17.8055	2.44671e-05	0.000671141
Ier5l	0.746265	2.50525	17.8041	2.44851e-05	0.000671141
Fndc1	1.01827	8.36976	17.7981	2.45625e-05	0.000672257
Ptgdr	3.74785	-0.164728	17.7851	2.47315e-05	0.000675872
Aldh3b1	0.818518	3.43733	17.7557	2.51164e-05	0.000685366
Abi3	0.970841	3.7269	17.7355	2.53848e-05	0.000691661
Ticam2	1.57842	0.0543851	17.7266	2.5504e-05	0.000692632
Gpx7	0.944041	3.86336	17.7245	2.55314e-05	0.000692632
Fam212a	1.01901	2.25825	17.7243	2.55339e-05	0.000692632
Mob3a	0.617819	4.41064	17.7106	2.57185e-05	0.000695921
Kif15	1.4929	0.448997	17.7097	2.57312e-05	0.000695921
Nsa2	0.689551	2.94755	17.7003	2.58582e-05	0.000698325
Loxl3	0.839785	5.05374	17.6947	2.59354e-05	0.000699376
Layn	0.992193	3.28911	17.6841	2.60799e-05	0.000702239
Nid1	0.86393	7.2238	17.6801	2.61345e-05	0.000702675
Apod	1.60961	8.0662	17.6757	2.61955e-05	0.000703283
Nuf2	1.20254	0.979753	17.6714	2.62549e-05	0.000703846
Ifi27l2a	1.23113	5.03018	17.6613	2.63949e-05	0.000706564
Lpar1	0.837441	5.44144	17.6243	2.69134e-05	0.000718424
Phf11b	1.41511	1.12599	17.624	2.69164e-05	0.000718424
Mthfd1l	1.1773	3.33101	17.6068	2.71609e-05	0.000723894
Ccar1	-0.371316	6.46315	17.5732	2.76456e-05	0.000735743
Cgref1	1.3903	2.0029	17.5592	2.78496e-05	0.000740095
Mmp3	1.96207	5.89587	17.5479	2.80161e-05	0.000743441
Tfec	1.38938	0.515629	17.5372	2.81743e-05	0.000746559
Aldh1a2	1.06195	6.23281	17.5333	2.82314e-05	0.000746991
Phlda3	0.728225	5.67681	17.5242	2.83675e-05	0.000749509
Dap	0.764517	6.2699	17.5027	2.86895e-05	0.000756925
Rps6ka1	0.551177	4.93906	17.4971	2.87748e-05	0.000758081
Lfng	0.852965	4.57778	17.4523	2.94602e-05	0.000775022
Serpinh1	0.907603	8.55312	17.4311	2.9791e-05	0.000782601
Col4a2	0.770129	7.72833	17.4142	3.00574e-05	0.00078847
Slc6a12	-1.3928	2.77191	17.389	3.0458e-05	0.000797834
Snd1	0.438173	6.29355	17.3832	3.05507e-05	0.000799106
Rplp1	0.625063	8.00168	17.3806	3.05938e-05	0.000799106
Cd36	1.23425	5.79162	17.3769	3.06535e-05	0.000799523
Dram1	1.17403	2.86202	17.3516	3.10642e-05	0.000809083
Sirpb1a	2.74495	-0.85006	17.3387	3.12758e-05	0.000812998
Ank	0.431786	7.25266	17.337	3.13033e-05	0.000812998
Cdc42ep2	0.823338	3.64884	17.334	3.13526e-05	0.000813125
Gzma	2.05309	-0.223596	17.3158	3.16552e-05	0.00081981
Dab2	0.962741	6.73717	17.3008	3.19046e-05	0.000825104
Hhat	1.0223	1.70932	17.2752	3.23382e-05	0.000835001
Tnmd	1.3878	6.74605	17.2728	3.23785e-05	0.000835001
Lce3a	4.64133	-0.318133	17.27	3.24272e-05	0.000835081
Thbs3	0.977816	4.77752	17.2556	3.26725e-05	0.000840215
Rubcnl	1.51394	0.618935	17.2444	3.28671e-05	0.000844036
Hnrnpc	-0.327083	6.77377	17.1872	3.38715e-05	0.000868029
Arhgef39	1.69533	0.0838575	17.1858	3.38963e-05	0.000868029
Nxpe2	1.19717	0.886019	17.1602	3.43566e-05	0.000878588
Serping1	1.0139	8.28351	17.1479	3.45788e-05	0.000883038
Hpgd	0.707535	4.44408	17.1274	3.49546e-05	0.000890387
I830077J02Rik	1.80107	0.589014	17.1269	3.49639e-05	0.000890387
Pitx2	0.97558	6.60504	17.1159	3.5166e-05	0.000893981
Atp8b1	0.994402	4.2579	17.114	3.52026e-05	0.000893981
Plekha4	0.886409	5.75895	17.1019	3.54269e-05	0.00089843
Cxcl5	1.65301	-0.200188	17.0389	3.66227e-05	0.000927298
Ifi211	1.52805	0.359974	17.035	3.66971e-05	0.000927298
Creb3l1	1.22438	4.63226	17.034	3.67172e-05	0.000927298
Cd109	0.775178	5.11612	17.0182	3.70237e-05	0.000933751
Camk1	0.556972	6.05554	17.0025	3.73313e-05	0.000940215
Kdelr2	0.605119	6.1876	16.9988	3.74044e-05	0.000940761
Tgfbr1	0.573556	6.26729	16.9724	3.79272e-05	0.000952603
Tmem156	1.44878	-0.404942	16.9669	3.80372e-05	0.000954058
Nlrc5	1.30689	2.96672	16.9642	3.80913e-05	0.000954105
Lrrc75a	0.861927	4.41041	16.9405	3.85704e-05	0.000964786
Dhx58	0.967167	3.04118	16.9295	3.8795e-05	0.000969081
Rnf149	0.57667	4.20184	16.8781	3.98579e-05	0.00099408
Prc1	1.45467	2.45226	16.8759	3.99044e-05	0.00099408
P4hb	0.585192	8.78838	16.862	4.01985e-05	0.00100005
Tmem158	1.01589	2.05884	16.8327	4.08247e-05	0.00101425
AW112010	1.33863	2.02881	16.8176	4.11492e-05	0.00102092
B2m	0.734032	9.54758	16.7624	4.23652e-05	0.00104967
Mbnl1	0.623163	7.74074	16.7582	4.2458e-05	0.00105055
Ltb	1.66278	-0.475784	16.7446	4.27634e-05	0.00105668
Npl	0.804978	4.35971	16.7191	4.33432e-05	0.00106956
Serpine3	3.37043	9.50699	16.6836	4.41618e-05	0.00108818
5830432E09Rik	2.009	-0.341126	16.6812	4.42166e-05	0.00108818
Stip1	-0.322215	7.24997	16.6548	4.48359e-05	0.0011009
Tmsb10	0.758916	3.38772	16.654	4.48565e-05	0.0011009
Cdk5rap3	0.426841	5.90821	16.6515	4.49139e-05	0.0011009
Ikbke	0.965279	3.51648	16.637	4.52595e-05	0.00110789
Sulf2	1.18999	5.90831	16.6233	4.55867e-05	0.00111441
C4b	0.919431	7.16432	16.6102	4.59038e-05	0.00112067
Hexa	0.666343	7.97777	16.5891	4.64181e-05	0.00113171
Ntpcr	0.606099	3.85985	16.5829	4.6569e-05	0.00113388
Cst7	1.55914	0.483525	16.5795	4.66522e-05	0.00113399
Rtp4	0.865739	4.11882	16.5777	4.66971e-05	0.00113399
H2-M3	1.03501	3.08206	16.5564	4.72251e-05	0.00114529
Amt	-0.679071	4.47659	16.5219	4.80912e-05	0.00116475
Ckap4	0.711323	6.1888	16.5005	4.8638e-05	0.00117596
Prdx4	0.921869	4.98807	16.4987	4.86825e-05	0.00117596
Litaf	0.758518	5.89359	16.4875	4.89709e-05	0.00118137
Trp53i13	0.627711	4.30605	16.4773	4.92364e-05	0.00118621
Abhd12	0.359877	7.25122	16.4481	5.00015e-05	0.00120306
Ooep	1.23723	2.24266	16.4353	5.03394e-05	0.0012096
C1qtnf6	1.18673	4.72564	16.4303	5.04707e-05	0.00121116
Idh3a	-0.387253	6.99623	16.4159	5.08569e-05	0.00121884
Chst14	0.703652	4.46528	16.3816	5.17868e-05	0.00123792
Smpd5	1.28763	0.246812	16.3815	5.17884e-05	0.00123792
Sfpq	-0.458832	7.44832	16.3787	5.18657e-05	0.00123815
Uhrf1	1.38486	1.66081	16.3733	5.2014e-05	0.00124007
Trim30a	0.944615	3.8301	16.3661	5.22099e-05	0.00124313
Eme1	1.90407	-0.752417	16.3481	5.27092e-05	0.00125227
Arhgef6	0.600263	5.20585	16.3473	5.27305e-05	0.00125227
Tcf3	0.457384	5.50361	16.3398	5.29412e-05	0.00125564
Cd80	1.49022	0.146365	16.322	5.34398e-05	0.00126583
Rab11fip5	0.389506	6.06628	16.299	5.40922e-05	0.00127962
Mndal	0.86505	3.14171	16.2937	5.42454e-05	0.00128159
Sertad3	0.65979	3.05423	16.2823	5.45715e-05	0.00128763
Eln	0.852087	7.23286	16.2562	5.53275e-05	0.00130379
Elk3	0.589351	6.09836	16.2322	5.60336e-05	0.00131873
Slc40a1	0.888516	4.58179	16.2181	5.64522e-05	0.00132688
Plod2	0.748986	4.60687	16.211	5.66633e-05	0.00133013
Gpr132	1.47204	0.481055	16.1899	5.73002e-05	0.00134336
BC026585	0.676367	4.72087	16.1688	5.79408e-05	0.00135664
Ifitm3	0.873258	7.00617	16.1525	5.844e-05	0.00136533
Csf1	0.805554	5.95249	16.1519	5.84608e-05	0.00136533
Mmp27	2.11041	-0.62309	16.1408	5.88039e-05	0.00137159
Irgm1	0.75461	5.83456	16.1345	5.89985e-05	0.00137438
Ifi203	0.946021	3.57128	16.1267	5.92436e-05	0.00137741
Slc7a7	0.916479	3.3908	16.1255	5.92789e-05	0.00137741
Cd9-ps	0.54544	3.95062	16.114	5.96422e-05	0.00138409
Spats2l	0.724354	4.79914	16.0802	6.07156e-05	0.00140722
Phf19	0.786033	2.17703	16.0732	6.09418e-05	0.00141068
A530064D06Rik	1.92661	-0.334102	16.0556	6.15093e-05	0.00142107
Scimp	1.53445	0.344854	16.0545	6.1546e-05	0.00142107
Nab2	0.555958	5.35306	16.0332	6.22405e-05	0.00143383
Itpripl1	0.783704	2.82041	16.031	6.2313e-05	0.00143383
Pqlc3	0.93635	3.93984	16.0304	6.23337e-05	0.00143383
Tspan32	1.53336	-0.171471	16.0269	6.24473e-05	0.00143464
Gna12	0.4887	6.9041	16.0236	6.25571e-05	0.00143536
Abcb1b	0.916351	2.67244	16.0134	6.28968e-05	0.00144135
Ckap2	1.29508	1.62369	16.0001	6.33397e-05	0.00144969
Gm15242	2.00512	1.13453	15.9932	6.3569e-05	0.00145312
Sipa1l3	-0.530385	7.1427	15.9876	6.37584e-05	0.00145563
Ncapg2	0.841998	3.14038	15.9701	6.43498e-05	0.0014673
Serpinf1	1.21797	9.06043	15.9586	6.47435e-05	0.00147444
Ednra	0.944081	5.19892	15.9427	6.52882e-05	0.001485
Batf	1.11266	0.84641	15.9218	6.60132e-05	0.00149963
Rps6ka4	0.417548	5.76873	15.8999	6.67821e-05	0.00151522
Gpr137b-ps	0.589547	3.95855	15.8831	6.73792e-05	0.00152687
Slc1a5	0.597857	5.77452	15.8785	6.75399e-05	0.00152862
Igdcc4	0.690395	5.07148	15.8731	6.77336e-05	0.00153111
Syne2	-0.616666	6.98953	15.8428	6.88276e-05	0.00155392
Gm20627	-1.44051	-0.0657507	15.8323	6.92095e-05	0.00156062
Selenoh	0.449107	3.87576	15.7598	7.19157e-05	0.00161965
Megf6	1.03131	4.68816	15.744	7.25194e-05	0.00163124
Ptrh1	0.851354	1.70478	15.7296	7.30736e-05	0.00164169
Twist1	1.09104	3.19066	15.6962	7.43747e-05	0.001668
Dnase1l1	0.676569	4.51468	15.6948	7.44268e-05	0.001668
Npdc1	0.403124	6.99214	15.6647	7.56237e-05	0.00169273
Plod1	0.666332	6.57347	15.6624	7.57154e-05	0.00169273
D330045A20Rik	1.41337	-0.0787845	15.6576	7.5907e-05	0.00169495
Adgre4	2.24272	-0.672292	15.6159	7.76007e-05	0.00173066
Fhl4	1.21888	0.381559	15.6042	7.80829e-05	0.00173923
Aoah	1.20303	2.21095	15.6019	7.81751e-05	0.00173923
Itgbl1	1.0738	7.54304	15.5864	7.8818e-05	0.0017514
Gpr156	-0.822671	1.83089	15.578	7.91724e-05	0.00175715
Tapbp	0.548701	6.75901	15.5627	7.98116e-05	0.00176919
Itgb5	0.636944	8.2856	15.5281	8.12858e-05	0.00179969
Alox5	0.967359	1.27192	15.5179	8.17272e-05	0.00180728
Galnt5	1.22873	1.6118	15.5016	8.24349e-05	0.00182073
Ciita	1.59562	2.19656	15.4555	8.44706e-05	0.00186344
Gm9025	1.04382	2.57556	15.4435	8.50081e-05	0.00187304
Sh2b3	0.601632	5.83523	15.4248	8.58555e-05	0.00188944
Plcb2	1.13218	2.33811	15.4087	8.6589e-05	0.00190329
Bst2	0.756903	6.34865	15.404	8.68029e-05	0.00190571
Sp140	1.24328	0.763691	15.3939	8.72695e-05	0.00191181
Galnt4	-0.472849	5.98145	15.3935	8.72897e-05	0.00191181
Entpd2	0.846537	4.31564	15.3703	8.83668e-05	0.00193309
Cd209a	1.62757	1.51328	15.3624	8.87366e-05	0.00193886
Jak3	0.872677	4.87827	15.3565	8.90124e-05	0.00194257
Elovl6	-0.503647	6.38765	15.3497	8.93332e-05	0.00194725
Man2b2	0.561072	7.4365	15.3424	8.96825e-05	0.00195254
Pdgfra	0.827949	7.06874	15.3159	9.09499e-05	0.00197778
Col5a3	1.30571	5.44815	15.2949	9.19654e-05	0.00199749
Nnmt	1.50547	1.58317	15.2578	9.37873e-05	0.00203465
Snhg18	0.768621	5.09362	15.2505	9.41498e-05	0.0020401
H2-DMb2	1.99702	-0.0166971	15.2363	9.48648e-05	0.00205316
Pla2g2d	2.01693	-0.273456	15.2086	9.62627e-05	0.00208072
H2-T23	0.842676	5.16353	15.2066	9.63655e-05	0.00208072
Crlf1	1.78145	2.5353	15.1972	9.68487e-05	0.00208527
Gbp9	0.884464	3.48811	15.1969	9.68598e-05	0.00208527
Tnfrsf23	1.32693	0.241616	15.1958	9.69179e-05	0.00208527
Hacd4	0.612578	5.37635	15.1774	9.78688e-05	0.00210326
Sparc	0.938306	11.3878	15.1744	9.80238e-05	0.00210412
Ext2	0.444098	6.55599	15.1604	9.87531e-05	0.00211729
Rgs14	1.60998	1.00468	15.1247	0.000100637	0.00215516
2500002B13Rik	-1.2306	0.290502	15.1026	0.000101822	0.002178
Srm	0.569657	4.34447	15.0913	0.000102434	0.00218852
Nfatc1	0.661837	4.92411	15.0856	0.000102745	0.00219261
Tpt1-ps3	0.565903	6.84023	15.0675	0.000103736	0.00221118
Timp2	0.643351	10.0427	15.0638	0.000103936	0.00221264
Surf4	0.48313	7.82901	15.0618	0.000104046	0.00221264
Rftn2	0.725335	4.20284	15.0406	0.000105222	0.00223506
Rpn2	0.414368	8.22259	15.0186	0.000106455	0.00225808
Sp7	0.983683	3.24128	15.0169	0.000106553	0.00225808
Gm10602	0.853705	1.22971	15.0095	0.000106973	0.00226436
Calu	0.568408	8.72026	15.0065	0.000107144	0.00226536
Mms22l	1.085	1.22561	15.0005	0.000107485	0.00226995
Abcd1	0.528852	5.30633	14.9843	0.00010841	0.00228685
Akt1	0.400623	7.62095	14.9591	0.000109868	0.00231493
Sec24d	0.710745	6.20674	14.943	0.00011081	0.00232888
Nlk	-0.591604	6.93152	14.9415	0.000110895	0.00232888
C330027C09Rik	0.865367	2.06991	14.9407	0.000110942	0.00232888
Rad54l	1.361	0.646337	14.9391	0.000111038	0.00232888
Cmtm7	0.819187	4.07751	14.9318	0.000111471	0.00233527
Arrdc3	-0.634701	6.71669	14.9138	0.000112538	0.0023541
Nlrp1b	1.55296	0.427946	14.9123	0.000112626	0.0023541
Fkbp14	0.593857	5.22839	14.8974	0.000113518	0.00237003
Tm6sf2	-1.28245	1.20911	14.8906	0.000113928	0.00237587
Nup62cl	1.11225	1.00885	14.8803	0.000114555	0.00238623
Ddias	1.37771	0.365388	14.8374	0.000117189	0.00243834
Zfp521	0.575014	5.62737	14.8033	0.000119326	0.00247998
Gm9835	1.34722	1.26944	14.8002	0.000119522	0.00248124
Ece1	0.565362	7.79542	14.7929	0.000119986	0.00248805
Ino80d	-0.453578	5.61612	14.7858	0.000120439	0.0024946
Chaf1a	0.642973	2.8042	14.7815	0.000120711	0.00249692
Mettl1	0.774644	3.50387	14.7795	0.000120841	0.00249692
Apol9a	2.09697	-0.460884	14.7777	0.000120959	0.00249692
Cenpa	0.96139	2.23438	14.7657	0.000121733	0.00251005
Gpsm3	0.619296	3.77776	14.7573	0.000122271	0.00251832
Cdca3	1.11305	2.01629	14.7362	0.00012365	0.00254385
AC158605.2	-1.88655	-0.883479	14.7254	0.000124361	0.00255562
Hspa1a	-0.989371	3.77075	14.7162	0.000124967	0.00256519
Atp8b2	0.607906	6.17992	14.7022	0.000125897	0.00258138
P2ry14	1.09493	3.8324	14.6886	0.000126809	0.00259484
Disc1	1.02915	0.598112	14.6882	0.000126837	0.00259484
2810032G03Rik	0.714937	1.89657	14.6806	0.000127353	0.00260249
Crispld2	1.10626	8.01942	14.6765	0.000127628	0.0026052
P2rx7	0.799793	3.4801	14.6675	0.000128241	0.00261319
Cenpf	1.00245	1.70494	14.6665	0.000128305	0.00261319
Arhgdia	0.561577	8.81088	14.6437	0.000129867	0.00264206
Foxd2os	0.976412	2.86601	14.6288	0.000130901	0.00266015
Mtmr11	0.674559	4.50557	14.6262	0.000131082	0.00266088
Itgb1	0.599207	8.5333	14.6191	0.000131577	0.00266797
Sec61a1	0.452986	7.45876	14.5973	0.000133108	0.00269602
Cfl1	0.374061	7.63456	14.5881	0.000133758	0.00270395
Kmo	1.45376	0.129163	14.5876	0.000133795	0.00270395
Atp6v0a4	1.8501	0.580651	14.585	0.00013398	0.00270472
2010300F17Rik	2.13998	-0.559072	14.5703	0.000135026	0.00272283
Ppp4r2	-0.393638	5.11126	14.5682	0.000135179	0.00272292
Derl3	2.97711	3.40846	14.5641	0.00013547	0.00272578
Kdelc2	0.721156	4.74528	14.549	0.000136564	0.00274478
G530011O06Rik	1.91019	-0.777128	14.5443	0.000136903	0.00274857
Ppp1cc	-0.595826	4.92772	14.539	0.000137286	0.00275325
Sgpl1	0.518701	7.24933	14.5299	0.000137953	0.00276358
Rgs3	0.685672	5.24081	14.5252	0.000138294	0.00276739
Coro2b	-0.554788	7.38848	14.5209	0.000138615	0.00277078
Gdf3	2.02124	0.164535	14.5102	0.0001394	0.00278343
Rhbdf1	0.666399	5.81985	14.4949	0.000140542	0.00280319
P3h4	0.630238	4.98044	14.4556	0.000143505	0.00285816
Gm8995	1.03097	3.83544	14.4542	0.00014361	0.00285816
Rrad	1.319	1.59162	14.4337	0.000145177	0.00288621
Olfml3	1.12393	7.55382	14.4062	0.000147315	0.00292554
Tmem255b	1.03446	3.84976	14.3783	0.000149513	0.00296596
Gnai2	0.452654	8.5689	14.3732	0.000149922	0.00297087
Fbxl8	0.744502	2	14.3623	0.000150794	0.00298279
Mical1	0.665772	6.39694	14.3616	0.00015085	0.00298279
Clec4b1	2.30149	-0.692296	14.3453	0.000152158	0.00300541
Kif18b	1.406	0.635417	14.3367	0.000152854	0.00301589
Neurl1b	0.980856	1.59231	14.3253	0.000153785	0.00302991
Ear2	2.22592	-0.431996	14.3239	0.000153895	0.00302991
Ftl1	0.694397	7.80743	14.3113	0.000154936	0.00304713
3830408C21Rik	-1.33839	-0.142239	14.3014	0.00015575	0.00305985
Irak3	0.816509	3.90404	14.2994	0.000155917	0.00305986
Specc1	0.429963	5.56196	14.2962	0.000156181	0.00306174
Zeb1	0.435672	6.17041	14.2876	0.000156893	0.00307242
Hpgds	0.796361	4.11482	14.2843	0.000157167	0.00307449
Cenpb	0.515588	7.70364	14.2716	0.000158231	0.00309201
Cd200	0.80577	6.70499	14.258	0.000159382	0.00310977
Gja4	1.03351	3.91919	14.2568	0.00015948	0.00310977
Wdr62	0.666658	2.59954	14.2488	0.000160166	0.00311983
Rrbp1	0.545809	7.84003	14.243	0.000160659	0.0031261
Akap9	-0.414479	6.29801	14.2286	0.000161891	0.00314673
Lilra5	1.03148	2.52567	14.2197	0.000162662	0.00315836
Blvra	0.524772	4.02734	14.202	0.000164193	0.00318472
Zc3hav1	0.629687	5.28334	14.1554	0.000168315	0.00326121
Inf2	0.575307	6.59189	14.1223	0.000171305	0.00331564
Sox18	0.919807	5.07273	14.1186	0.000171637	0.00331856
Foxp4	0.439716	6.00965	14.1142	0.00017204	0.00332285
Map3k3	0.385186	5.84195	14.1006	0.000173292	0.00334349
Knl1	1.32598	0.302388	14.0859	0.00017465	0.00336615
Stx2	0.541309	4.90154	14.0553	0.00017751	0.00341476
Zkscan17	0.342544	5.3007	14.055	0.000177545	0.00341476
Gm11599	1.39406	1.28329	14.0468	0.000178317	0.003426
Etnppl	-1.99102	3.60031	14.0406	0.000178902	0.00343365
Clec4n	1.16053	3.19987	14.0368	0.000179267	0.00343705
Gas2l3	0.918003	2.64059	14.0229	0.000180596	0.00345891
H2-T10	1.07593	0.647101	14.0093	0.000181911	0.00348045
Gbp5	1.02063	3.21912	14.0022	0.000182594	0.00348987
Cyld	-0.316233	6.44013	13.9823	0.000184543	0.00352345
Mrpl52	0.577885	4.29135	13.9751	0.000185252	0.0035333
Xaf1	0.705896	4.01809	13.9592	0.000186819	0.00355947
Nup93	0.380501	4.76712	13.9501	0.000187726	0.003572
Mcm9	0.49093	3.78079	13.9487	0.000187867	0.003572
Birc3	0.684043	3.84247	13.9383	0.000188905	0.00358468
Nfkb2	0.742627	4.76665	13.9381	0.000188925	0.00358468
Thbs4	1.01425	9.01205	13.9266	0.000190089	0.00360303
Bax	0.392845	4.86626	13.9108	0.000191697	0.00362976
Gmip	0.786503	3.77006	13.9062	0.000192169	0.00363138
Gpr141	1.68685	-0.368691	13.906	0.00019218	0.00363138
Lxn	0.784907	3.89656	13.8982	0.000192979	0.00364273
Gcnt1	0.861082	2.97033	13.8939	0.000193428	0.00364745
Fibin	1.20743	3.56853	13.8797	0.000194888	0.00367119
Pla1a	1.22832	2.13227	13.8766	0.000195209	0.00367346
Spdl1	0.999131	0.615469	13.8708	0.000195819	0.00367714
Trac	1.32593	0.0789898	13.87	0.000195898	0.00367714
Rras	0.587466	5.66601	13.869	0.000196007	0.00367714
Acsl1	-0.653463	6.7714	13.8656	0.000196357	0.00367993
Mxd3	1.65	0.456386	13.8434	0.000198691	0.00371986
Erf	0.500001	5.53602	13.8313	0.000199982	0.00374021
Btbd19	0.745891	2.19608	13.8205	0.000201126	0.00375778
Kif21a	-0.673301	7.17383	13.8144	0.000201782	0.00376618
Rimklb	-0.4514	6.01889	13.8107	0.000202178	0.00376973
Fam188b	0.455325	4.06335	13.8065	0.000202633	0.00377437
Oas3	1.73931	1.44765	13.7836	0.000205115	0.00381673
Gm13375	0.612353	2.58542	13.7462	0.000209245	0.00388962
Mtor	-0.469037	7.46736	13.7039	0.000214009	0.00397413
Ppil6	-1.05704	2.08301	13.692	0.000215368	0.00399533
Igfals	1.89699	-0.862433	13.6724	0.000217626	0.00403313
Tmem71	1.16879	1.33127	13.6701	0.000217899	0.0040341
Lacc1	0.797195	3.52434	13.658	0.00021931	0.00405613
Cd247	1.69083	-0.81759	13.6434	0.000221011	0.00408347
Xcr1	1.4921	0.581921	13.6213	0.000223629	0.00412767
Gjb2	0.751528	6.73644	13.5997	0.000226222	0.00417133
Actg2	1.37355	1.92132	13.5849	0.000228011	0.00419645
Fcgrt	0.712731	7.10336	13.5846	0.000228043	0.00419645
Aim2	1.16418	1.10495	13.5797	0.00022864	0.00420322
Ppm1m	0.579204	4.91349	13.5757	0.000229138	0.00420813
Zc3h12d	1.59862	-0.129797	13.573	0.00022946	0.00420983
Zmynd8	-0.469865	6.9954	13.5659	0.000230336	0.00422167
Plbd2	0.483802	7.08031	13.5637	0.000230598	0.00422225
Mctp1	0.8507	2.66031	13.5526	0.00023197	0.00424313
Gm20633	0.786597	1.25365	13.5496	0.000232341	0.00424567
Banp	-0.463745	4.69936	13.5233	0.000235614	0.0043012
Wnt5a	0.817591	5.30777	13.5142	0.000236768	0.00431795
Ptgfr	1.09624	3.02336	13.5104	0.000237249	0.00432242
Mga	-0.449078	6.50625	13.4953	0.000239163	0.00435295
Cd300lf	0.997262	2.1348	13.4882	0.000240064	0.00436502
Psrc1	1.10465	1.43483	13.4724	0.000242097	0.00439762
Xlr	1.92716	-0.84879	13.4543	0.000244448	0.00443533
Ms4a6b	1.14891	3.4986	13.4504	0.000244958	0.00443533
Rhoh	1.37095	0.985115	13.4496	0.000245063	0.00443533
Il12rb2	1.71197	-0.52775	13.449	0.000245142	0.00443533
Senp8	-0.567874	2.93373	13.4434	0.000245876	0.00444421
Nphp4	-0.839972	4.50846	13.4381	0.000246559	0.00445217
Dapk1	-0.708687	5.44325	13.4357	0.000246881	0.00445358
Sqrdl	0.570145	4.70221	13.4023	0.000251313	0.00452908
Gm22	1.11026	1.81988	13.3988	0.00025178	0.00453303
Clec10a	1.35318	1.58803	13.3931	0.000252552	0.00454247
Trp53	0.558043	5.18008	13.3762	0.000254843	0.00457917
Selenon	0.457178	6.34579	13.3587	0.000257229	0.00461517
Rin3	0.874546	4.48228	13.3578	0.000257351	0.00461517
Asap3	0.622374	4.69076	13.3552	0.000257708	0.00461706
Trp53i11	0.491396	5.53845	13.3288	0.000261367	0.00467803
Lipa	0.629529	7.34094	13.3186	0.00026279	0.00469891
Prr15	0.990189	0.819008	13.3015	0.000265195	0.00473728
Mcm2	0.473118	4.24059	13.2966	0.000265894	0.00474332
St8sia4	0.832288	3.12506	13.2955	0.000266051	0.00474332
Pear1	0.827259	5.39109	13.2797	0.0002683	0.00477876
AC122860.2	1.71874	-0.662177	13.2759	0.000268833	0.0047836
Tnfsf10	0.614536	4.79365	13.2668	0.000270149	0.00480236
D630003M21Rik	0.985109	4.22797	13.2227	0.000276573	0.00491178
Pole	0.789634	1.85745	13.1881	0.000281728	0.00499612
Rpsa-ps10	0.793125	2.28411	13.1872	0.000281868	0.00499612
Crip1	0.821282	5.50617	13.1565	0.000286521	0.0050737
Oas1g	1.56526	0.0992894	13.1529	0.000287068	0.00507847
Cxadr	-0.59274	5.88623	13.1397	0.000289109	0.00510964
Leprot	0.510679	6.20516	13.1226	0.000291755	0.00515143
Mylip	0.444284	6.54783	13.119	0.000292321	0.00515646
Lrp3	0.421483	5.91451	13.1107	0.000293617	0.00517432
Fem1b	-0.443142	6.3751	13.1082	0.000294007	0.00517622
Anxa5	0.628556	8.76564	13.1027	0.000294866	0.00518636
Snx7	0.860752	3.93966	13.0999	0.000295306	0.00518911
Ccl6	1.281	3.71475	13.0927	0.00029645	0.00519722
Hebp1	0.671829	3.91392	13.0919	0.000296581	0.00519722
Ptk7	0.520743	5.06448	13.0916	0.000296619	0.00519722
Efemp2	0.603413	6.74391	13.0629	0.000301208	0.00527257
Tec	0.659543	3.67795	13.0487	0.000303493	0.00530751
Ifi30	0.879738	5.22253	13.0456	0.000304003	0.00531015
Unc45bos	2.36094	-1.02853	13.0442	0.000304224	0.00531015
Mknk1	0.341458	5.53922	13.0259	0.000307209	0.00535713
Glud1	0.353056	6.7103	13.0192	0.000308308	0.0053712
Relb	0.668259	3.79487	13.0142	0.000309138	0.00537912
Dkk2	0.911363	5.55385	13.0116	0.000309573	0.00537912
Kif1a	-0.526703	9.21826	13.0111	0.000309645	0.00537912
Tfpi	0.827105	5.21282	12.9506	0.000319816	0.00555056
Slc16a6	-0.691068	6.5992	12.9331	0.000322816	0.0055973
Ddost	0.437446	7.18648	12.9218	0.00032477	0.00562586
Numbl	0.442248	5.61995	12.9162	0.000325753	0.00563756
Rab34	0.548734	6.18127	12.9075	0.000327271	0.00565849
Stab1	0.849035	7.2781	12.904	0.000327883	0.00566371
Plagl1	0.744169	5.02478	12.9014	0.000328344	0.00566633
Btbd10	-0.398401	5.86331	12.8917	0.000330051	0.00569042
Cdt1	0.686334	2.41375	12.8817	0.000331816	0.00571548
Msn	0.610005	8.59529	12.8744	0.0003331	0.0057322
Zfp946	-0.539026	3.35478	12.835	0.000340189	0.00584869
Med12l	-0.662008	4.03823	12.8153	0.000343795	0.00590514
Rab7b	0.829551	5.09254	12.8094	0.000344878	0.00591819
Olfml2b	0.894185	5.33077	12.7988	0.000346835	0.00594621
Tpst2	0.466455	4.97685	12.7969	0.000347195	0.00594681
Kcnk6	0.789991	3.08554	12.7922	0.000348067	0.00595618
Gm266	1.30568	0.24833	12.79	0.000348472	0.00595753
Iigp1	1.28027	2.61954	12.7836	0.000349677	0.00596971
AC159819.3	1.58698	-0.70976	12.7827	0.000349836	0.00596971
Adam8	0.979589	3.69888	12.7779	0.000350738	0.00597952
Antxr1	0.730775	7.64673	12.7737	0.000351531	0.00598747
Kif24	0.985231	0.615114	12.7681	0.000352581	0.00599585
Zbtb44	-0.372641	5.02388	12.7676	0.000352678	0.00599585
Pigg	-0.362066	5.32762	12.7645	0.000353258	0.00599993
Cep350	-0.509457	6.22928	12.7628	0.000353573	0.00599993
Prokr1	1.6163	0.517274	12.7484	0.000356317	0.0060409
Plekhb2	-0.441975	8.92643	12.7349	0.000358904	0.00607913
Serpine2	0.88333	9.26584	12.7172	0.0003623	0.00613098
Copz2	0.693781	5.44559	12.7142	0.000362892	0.00613532
Nkg7	1.90173	-0.663687	12.7101	0.000363685	0.00614306
Retnlg	2.64167	-1.14867	12.7063	0.000364428	0.00614859
Ltc4s	0.853409	2.29416	12.705	0.000364684	0.00614859
Pgm3	0.517213	3.79628	12.6954	0.000366553	0.00617441
Rasgrp4	1.05726	1.76889	12.6874	0.000368137	0.00619498
Slfn8	0.932896	2.9006	12.6858	0.000368451	0.00619498
Adamts6	0.732484	2.5716	12.6838	0.000368837	0.00619578
Isg15	1.05913	3.67953	12.6608	0.00037341	0.00626532
Myo1c	0.582937	7.2085	12.6595	0.000373661	0.00626532
Map7d1	0.385149	7.0085	12.6509	0.000375388	0.00628852
Aqp1	0.606511	8.0574	12.6357	0.000378444	0.00633392
Ifi44	1.11903	2.20451	12.6013	0.000385479	0.00644578
Sp110	1.22553	0.89838	12.5867	0.000388511	0.00649055
Impa1	-0.304108	5.75062	12.5824	0.000389399	0.00649946
Susd2	0.784288	4.019	12.5794	0.000390021	0.00650203
Tuba4a	-0.412527	7.02493	12.5782	0.000390264	0.00650203
Gm20257	0.891782	0.66902	12.554	0.000395362	0.00658099
Gm6180	0.336621	5.30135	12.5474	0.000396754	0.00659815
Bicd2	-0.290113	6.71687	12.5345	0.0003995	0.00663779
Erg	0.719939	5.5323	12.5294	0.000400594	0.00664994
Mgat2	0.483575	5.60336	12.5266	0.000401198	0.00665363
Ces2e	0.93733	3.23092	12.525	0.000401543	0.00665363
Sh3bgrl2	-0.89838	6.30214	12.5095	0.000404894	0.00670309
Ntn1	0.757926	7.00743	12.5074	0.000405333	0.00670428
Rasa3	0.420925	6.11807	12.5042	0.000406029	0.00670974
Gm20568	0.58254	3.8272	12.489	0.000409366	0.00675878
F2r	0.519783	5.67845	12.4806	0.000411194	0.00678285
Timeless	0.737361	3.10042	12.4685	0.000413881	0.00682102
Eif2a	0.323009	5.49331	12.4628	0.000415132	0.00683548
Meis1	-0.907318	4.63302	12.4504	0.000417907	0.00686938
Tagln2	0.581542	6.36308	12.4502	0.00041794	0.00686938
Rgma	0.549421	5.54585	12.4337	0.000421648	0.00692411
Bcor	-0.287161	6.6632	12.4219	0.000424326	0.00696183
Pigf	-0.678804	3.2866	12.4145	0.000426011	0.00697754
Ptx4	1.65899	1.91385	12.4141	0.000426095	0.00697754
Ncapg	1.18613	0.379351	12.4127	0.000426426	0.00697754
Arntl	-1.32467	5.19506	12.4086	0.000427372	0.00698676
Mkks	-0.341431	5.44675	12.3998	0.000429382	0.00701337
Cdk4	0.449806	6.39776	12.3928	0.000430982	0.00703322
Aspm	0.911613	1.18483	12.3847	0.000432872	0.00705777
Dtl	1.53876	0.320271	12.3808	0.000433781	0.0070663
Sipa1	0.589887	5.20297	12.3721	0.000435804	0.00709296
Osbp2	-0.686857	8.56491	12.3635	0.000437818	0.0071194
Ddah2	0.551747	5.53281	12.3585	0.000438978	0.00712945
Gm5398	1.18612	1.37279	12.3575	0.000439215	0.00712945
Thbs1	0.846368	10.9625	12.3553	0.000439732	0.00713153
Ankle1	1.22924	-0.00200336	12.3493	0.000441146	0.00714813
Evc2	0.542362	5.26888	12.3424	0.000442779	0.00716824
Lyn	0.770733	4.63573	12.311	0.000450306	0.00728367
Tmem86a	0.548537	6.19271	12.2844	0.000456769	0.00738168
Plekhg2	0.625024	6.40743	12.2824	0.000457248	0.00738291
Spsb1	0.736789	5.8916	12.2801	0.000457821	0.00738564
Phf11d	0.821638	3.08424	12.2632	0.000461974	0.00744608
Olfm1	-0.471586	7.40385	12.2555	0.00046388	0.00747022
A630001G21Rik	1.10796	0.668785	12.247	0.000466009	0.00749791
Cxcr4	0.961265	3.99447	12.2396	0.00046786	0.00752108
Rhog	0.586883	5.66046	12.2344	0.000469154	0.00753527
Mtfp1	-0.755113	4.25961	12.2282	0.000470724	0.00755386
Epor	1.02555	1.21585	12.2248	0.000471575	0.0075609
Ighd	1.4997	-0.176497	12.22	0.000472808	0.00757402
Celsr2	-0.596187	5.93907	12.2174	0.000473469	0.007578
Grrp1	0.917658	2.98371	12.2119	0.000474855	0.00758674
Tra2a	-0.527231	6.15032	12.2106	0.000475187	0.00758674
Pnpla7	0.464588	5.42511	12.2103	0.000475259	0.00758674
Bid	0.710304	3.09022	12.205	0.000476609	0.00760167
Slc5a3	-0.637391	5.52072	12.2002	0.000477839	0.00761464
Zbp1	1.37779	2.15964	12.1981	0.000478384	0.0076167
Gbp4	0.997224	2.50841	12.194	0.000479427	0.00762667
Fam171a1	0.447423	5.20936	12.1917	0.000480037	0.00762976
Usp37	-0.506929	4.63279	12.1673	0.000486337	0.00772318
Gstm2	0.737827	4.01631	12.1411	0.000493218	0.00782567
Ripk1	0.484804	5.13211	12.1378	0.00049411	0.00783303
Gm15867	2.00168	-1.0178	12.135	0.000494842	0.00783786
Pkn1	0.357458	6.96407	12.1188	0.00049915	0.00789298
Nhs	-0.704151	4.24769	12.1187	0.000499185	0.00789298
Ski	0.475655	7.32272	12.1033	0.000503322	0.00795152
Cstf2t	-0.382947	6.1704	12.0888	0.000507263	0.00800689
Vdac1	-0.344054	7.95549	12.0738	0.000511348	0.00806441
Irak4	0.649224	3.4403	12.0693	0.000512577	0.00807683
Slc25a45	0.692042	3.58897	12.0648	0.000513823	0.00808951
Spsb2	0.561397	3.74427	12.0578	0.000515753	0.00811292
Tacc3	0.644323	2.64414	12.0512	0.000517599	0.00813496
Ost4	0.391039	5.14324	12.048	0.000518486	0.00814192
H13	0.333269	6.7841	12.0337	0.00052248	0.00819761
Pld2	0.438726	5.04025	12.0295	0.000523665	0.00820916
Phldb1	0.6155	6.55154	12.0251	0.000524884	0.00822124
Arsa	0.481443	5.58943	12.0207	0.000526131	0.00823373
Tap1	0.819392	4.72375	12.0065	0.000530165	0.00828977
Xk	-0.804241	2.17067	11.989	0.00053515	0.00836058
Gm5552	0.752609	2.27874	11.9863	0.000535933	0.00836567
Chst7	1.01706	1.52322	11.9844	0.000536478	0.00836705
Ptpre	0.511363	3.49964	11.9694	0.000540802	0.00841875
Ifngr1	0.390808	6.16799	11.9693	0.000540832	0.00841875
Rcsd1	0.808443	4.31494	11.9682	0.000541173	0.00841875
Rad51	0.702509	1.94653	11.964	0.000542396	0.00843062
Mgea5	-0.297863	7.46164	11.9614	0.000543143	0.00843303
Ccl11	1.37858	2.13743	11.9603	0.000543472	0.00843303
Gm37494	-0.473597	4.17351	11.9456	0.000547754	0.00849227
Kcns1	1.45563	0.594965	11.9431	0.000548493	0.00849654
Lrmp	0.982361	3.20438	11.9334	0.000551355	0.00853365
Nol12	0.413596	4.16758	11.9318	0.00055183	0.00853379
Prrt2	0.930275	0.589567	11.9244	0.000554032	0.00856061
Birc6	-0.465632	6.84245	11.9167	0.00055634	0.00858903
Srsf3	-0.425596	6.38252	11.9084	0.000558815	0.00861997
Kazald1	0.724302	4.67413	11.9052	0.000559771	0.00862744
Ankrd28	0.359976	6.21506	11.8999	0.000561371	0.00864482
Pde4d	-0.506222	4.40046	11.8835	0.000566326	0.00870974
Pknox1	-0.43462	4.50125	11.8828	0.000566537	0.00870974
Fmod	1.13344	10.1875	11.878	0.000568015	0.00872513
Ptger2	0.816273	3.68833	11.8741	0.000569203	0.00873605
Dusp23	0.505018	3.48107	11.8656	0.00057179	0.00876607
Tnfrsf14	0.858847	2.54083	11.8646	0.000572117	0.00876607
Casp4	1.04904	1.44576	11.861	0.000573219	0.00877561
Tmem200b	0.956467	3.66603	11.8485	0.000577081	0.00882736
Fkbp9	0.74764	8.39982	11.8462	0.000577785	0.00883076
Tep1	0.353776	5.26105	11.84	0.000579732	0.00885312
Trim30d	0.71013	2.85319	11.8335	0.000581746	0.00887648
Zbtb7c	0.705108	3.55966	11.8226	0.000585151	0.00892099
Tnf	1.48867	0.352423	11.8115	0.000588645	0.0089668
Parpbp	1.6385	-0.0392169	11.8096	0.000589253	0.0089686
Gm37885	1.06208	1.22931	11.8015	0.000591817	0.00899575
S100a4	1.20252	2.14878	11.8009	0.00059202	0.00899575
Myof	0.583808	6.59629	11.7961	0.000593538	0.00901134
Gapt	1.57969	-0.733492	11.7924	0.000594733	0.00902201
Mgat4b	0.581916	6.71339	11.7831	0.00059772	0.00905981
Ifitm2	0.618878	6.07798	11.7726	0.0006011	0.00910102
Rnaseh2b	0.602467	3.4732	11.7715	0.000601433	0.00910102
Dll4	0.925445	3.90694	11.7562	0.000606418	0.00916888
Ptpn22	0.830246	1.6123	11.7428	0.000610784	0.00922728
Rps11	0.414328	6.0646	11.7197	0.000618403	0.00933467
Nlrc3	0.860512	1.68789	11.7131	0.000620612	0.00935965
Glipr2	0.831449	3.35944	11.7117	0.00062108	0.00935965
Atp8b4	1.42327	1.47311	11.7053	0.000623228	0.0093843
Zfp638	-0.372299	6.63201	11.6923	0.000627601	0.00943437
H2-Q6	1.38513	1.1577	11.6912	0.000627969	0.00943437
Vat1	0.560537	8.40766	11.6908	0.000628099	0.00943437
Gpx1	0.574276	7.51521	11.6881	0.000628998	0.00943974
Gmppb	0.527575	4.09798	11.6867	0.000629488	0.00943974
Ehbp1l1	0.685701	5.67519	11.6846	0.000630182	0.00944241
Ube2l6	0.794702	4.22061	11.6755	0.000633274	0.00948099
Glud-ps	0.468301	3.70748	11.6707	0.000634912	0.00949775
Galk1	0.538756	4.57046	11.6639	0.000637262	0.00951652
Lmf2	0.384169	6.15384	11.6625	0.000637724	0.00951652
Pck2	0.440917	4.78127	11.6625	0.000637726	0.00951652
Cyp20a1	0.575118	4.06613	11.6524	0.000641187	0.0095587
Unc5b	0.536954	4.45012	11.6512	0.000641597	0.0095587
Srgap3	-0.668216	6.88829	11.6494	0.000642241	0.00956051
Hist2h3c2	-0.594935	2.63024	11.6362	0.000646791	0.00962043
Lamc1	0.589061	7.18017	11.6299	0.00064899	0.00964529
Dnajc10	0.35524	6.9898	11.6239	0.000651108	0.00966892
Tmem43	0.403571	6.3347	11.6053	0.000657632	0.00975789
Cd79b	1.18499	0.662875	11.5988	0.000659956	0.00978445
Pkd2l2	-1.3139	0.0544928	11.5851	0.000664836	0.00984883
Mkx	1.00256	4.02145	11.5751	0.00066839	0.00988569
Ptma	0.400952	5.38604	11.5737	0.000668899	0.00988569
Lyz1	1.36673	2.04382	11.5722	0.000669457	0.00988569
Fam198b	0.788675	5.60168	11.5721	0.000669484	0.00988569
Kitl	0.692552	6.68386	11.5688	0.00067068	0.00988644
Kcnv1	-2.92683	-0.997988	11.5684	0.000670823	0.00988644
Cd274	0.627116	5.36792	11.5658	0.00067177	0.00988644
Spp1	0.827424	8.14345	11.565	0.000672039	0.00988644
Plk2	0.524684	5.29831	11.5643	0.00067231	0.00988644
Tm4sf1	0.808857	6.24088	11.563	0.000672775	0.00988644
Gm4866	0.807277	1.01346	11.5517	0.000676884	0.00993885
Tnfrsf12a	0.61585	3.58445	11.5496	0.000677643	0.00994202
Spidr	0.471667	4.05904	11.5297	0.000684925	0.0100362
Nt5c	0.442345	4.25161	11.5281	0.00068551	0.0100362
Fth1	0.55426	10.7125	11.5265	0.000686105	0.0100362
Prkcz	-0.675804	5.148	11.5261	0.000686254	0.0100362
H6pd	0.62614	5.69141	11.5148	0.000690443	0.0100865
Anxa4	0.63334	5.77862	11.5139	0.000690793	0.0100865
Eef1b2	0.44964	7.1111	11.5064	0.000693562	0.0101188
Bst1	0.828479	2.5216	11.5045	0.000694277	0.0101212
AC151846.1	0.510299	5.16858	11.4997	0.000696062	0.0101391
Cdca5	1.33925	-0.0462727	11.493	0.000698578	0.0101677
Pmf1	0.584207	3.63797	11.4895	0.000699897	0.0101788
Sgcb	0.358105	5.76859	11.4839	0.000702002	0.0102013
Ccl7	1.71054	0.133466	11.4721	0.000706474	0.0102582
Tpt1	0.817515	3.75358	11.4502	0.000714872	0.0103719
Slfn5	0.805026	6.0622	11.4486	0.000715468	0.0103723
Cyr61	1.10534	7.1101	11.4285	0.000723254	0.0104703
Rack1	0.456027	8.62741	11.4272	0.00072378	0.0104703
Gnao1	-0.391626	8.56114	11.4267	0.000723943	0.0104703
Sik3	-0.353351	6.71928	11.4248	0.000724717	0.0104732
Ggta1	0.576493	4.7826	11.4217	0.000725923	0.0104824
Top1	-0.274008	6.61244	11.4122	0.000729652	0.0105279
Gm14032	0.623291	3.94022	11.4092	0.000730824	0.0105365
Ctsd	0.636343	11.275	11.4053	0.000732358	0.0105503
Plekhf1	0.755255	4.43754	11.4029	0.000733313	0.0105558
Maged2	0.421587	6.44279	11.391	0.000738004	0.0106074
Rsph1	1.48264	-0.0514266	11.3889	0.00073886	0.0106074
Gm9794	0.419657	6.67274	11.3883	0.000739101	0.0106074
Cap1	0.391224	7.81311	11.3879	0.000739246	0.0106074
Tnip1	0.414684	5.7377	11.3865	0.000739797	0.0106074
Swap70	0.610162	5.75985	11.3813	0.000741891	0.0106291
Nek2	1.0863	0.899931	11.3746	0.00074456	0.010659
Ifnar2	0.582167	5.1232	11.3623	0.000749482	0.0107211
Car6	1.01239	4.84981	11.3599	0.000750481	0.010727
Selenom	0.623516	6.17341	11.353	0.000753245	0.0107547
Ltk	-0.737296	1.46804	11.3522	0.000753593	0.0107547
C5ar2	1.20406	0.523075	11.3427	0.000757436	0.0108011
Rassf2	0.633516	5.73768	11.3353	0.000760488	0.0108259
Sh3gl1	0.308645	5.93975	11.3348	0.000760679	0.0108259
Ackr4	1.24213	2.31415	11.3342	0.000760946	0.0108259
Arhgap5	-0.42882	7.30189	11.3326	0.000761576	0.0108264
Ackr2	1.11073	0.604409	11.323	0.000765529	0.0108742
Serinc3	0.439667	8.96092	11.3189	0.000767225	0.0108898
Kmt2c	-0.63665	6.62198	11.3106	0.000770679	0.0109304
Eif4ebp1	0.862085	3.30259	11.3046	0.000773146	0.0109569
Itih5	0.847015	4.86498	11.2869	0.000780553	0.0110533
Rc3h2	-0.394171	5.34186	11.2822	0.00078255	0.011073
Gm2115	0.861424	5.02471	11.276	0.000785134	0.0110949
Sigmar1	0.33507	5.22278	11.2756	0.000785305	0.0110949
Ace	0.779454	6.55099	11.2609	0.000791563	0.0111747
Cys1	0.598786	5.13646	11.256	0.000793646	0.0111954
Tnfaip8l1	0.912964	0.807655	11.2502	0.000796127	0.011217
1110002E22Rik	-0.775592	4.57424	11.2496	0.000796404	0.011217
Qsox1	0.365019	6.72387	11.2389	0.000800989	0.0112729
Kntc1	1.03051	0.537808	11.2354	0.000802513	0.0112789
Adgra2	0.666508	7.14622	11.2337	0.000803273	0.0112789
Tm6sf1	0.788667	4.07636	11.232	0.000803979	0.0112789
Mir22hg	0.579912	4.37568	11.2311	0.00080439	0.0112789
Prkaa2	-0.421599	5.609	11.2308	0.000804494	0.0112789
Hspg2	0.791767	7.69376	11.2257	0.000806737	0.0113017
Snx1	0.468475	7.50925	11.2169	0.000810556	0.0113465
Nrep	-0.391235	7.50131	11.1951	0.000820144	0.0114682
Mastl	1.00578	1.01181	11.1943	0.000820498	0.0114682
Gm8292	0.716828	4.29349	11.1822	0.000825861	0.0115343
Cytip	1.24947	1.89312	11.1797	0.00082697	0.0115395
Cpeb4	-0.416545	7.43703	11.1785	0.000827488	0.0115395
Itga2	1.08336	1.29172	11.1771	0.000828123	0.0115395
Acsl3	-0.629201	7.29355	11.1745	0.000829301	0.0115472
Rabep2	0.449958	4.87453	11.1726	0.000830164	0.0115504
Ushbp1	0.859789	4.95486	11.1623	0.000834782	0.0116058
Hist1h2be	-0.548249	3.87681	11.1537	0.000838665	0.011651
Copb2	0.325296	7.49648	11.1472	0.000841608	0.011683
Arhgap32	-0.49263	7.01859	11.1436	0.00084321	0.0116963
Nrp1	0.760296	7.17989	11.1325	0.00084828	0.0117578
Pde4b	-0.556917	5.94413	11.1277	0.000850503	0.0117797
Scx	0.926164	2.21947	11.1174	0.000855228	0.0118361
Col12a1	1.13754	8.84652	11.1142	0.000856689	0.0118474
Gm13456	0.444079	6.8456	11.1106	0.000858362	0.0118591
Gabrb3	-0.444701	7.13891	11.1096	0.000858833	0.0118591
Tpgs1	0.41513	4.33343	11.1006	0.000863012	0.0119017
Plk1	0.927728	1.22456	11.0998	0.000863386	0.0119017
Trmt1l	-0.290387	5.18268	11.0987	0.000863862	0.0119017
Nrp2	0.722064	7.7326	11.0733	0.000875796	0.0120494
Ncoa5	-0.382897	5.75705	11.0731	0.000875901	0.0120494
Nmbr	-2.69282	-0.53193	11.0612	0.000881518	0.0121176
Lurap1l	-0.515577	5.08751	11.0569	0.000883594	0.012137
Plekho2	0.533291	6.46717	11.0555	0.000884265	0.0121371
Ncald	-0.624428	6.20505	11.0538	0.000885072	0.0121391
Bach2	-0.46822	3.31192	11.0368	0.000893185	0.0122412
Abca9	0.790366	5.14043	11.035	0.00089407	0.0122441
Zdhhc8	0.371603	5.9955	11.0333	0.000894904	0.0122464
Nfatc2	0.60597	4.33883	11.0258	0.000898509	0.0122866
Desi1	-0.388038	7.16984	11.0157	0.000903419	0.0123445
Htra2	0.366786	5.26019	11.0133	0.000904612	0.0123516
Prrx1	0.776488	5.5331	11.0068	0.000907775	0.012382
Mustn1	0.895242	4.23353	11.0037	0.000909306	0.012382
Dnaja1	-0.375644	5.6375	11.0033	0.000909483	0.012382
Il18rap	1.4838	-0.243821	11.0032	0.000909548	0.012382
Gmppa	0.394845	5.67387	10.9895	0.0009163	0.0124647
Tgif1	0.530318	4.30554	10.9766	0.000922697	0.0125424
Pth1r	0.746962	4.4287	10.9555	0.000933248	0.0126764
Thap2	-0.404655	4.51453	10.9357	0.00094327	0.012803
Mfng	0.75909	3.87851	10.9316	0.000945364	0.0128219
Aprt	0.454924	5.03635	10.9248	0.000948834	0.0128513
G0s2	0.756294	3.4488	10.9247	0.000948929	0.0128513
Pisd	0.463188	4.53256	10.9173	0.000952716	0.012893
Parp14	0.559141	5.28943	10.9098	0.000956548	0.0129343
Mrgpre	0.530221	4.36835	10.9075	0.000957745	0.0129343
Tram2	0.568734	4.56161	10.9072	0.000957887	0.0129343
Gm8186	0.578656	1.7989	10.9025	0.000960342	0.0129579
Cdh5	0.772634	6.66271	10.897	0.000963205	0.012987
Ccrl2	0.66632	2.8679	10.8951	0.000964215	0.0129887
Npas2	-1.51088	2.39033	10.894	0.000964756	0.0129887
Gba	0.387352	6.1077	10.887	0.000968433	0.0130196
Ms4a14	1.25883	1.87438	10.8864	0.000968712	0.0130196
Helz	-0.408632	5.72824	10.8855	0.000969185	0.0130196
Hmga2	1.75154	-1.07938	10.8799	0.00097213	0.0130496
Atp10a	0.548698	4.3939	10.8705	0.000977061	0.0130992
Phf11a	1.78916	-0.963238	10.8702	0.000977252	0.0130992
Lmf1	0.445445	4.55164	10.8624	0.000981359	0.0131446
Gtf3a	0.374558	4.5613	10.8588	0.000983262	0.0131518
4833422C13Rik	1.15285	0.224128	10.8587	0.000983336	0.0131518
Mis18a	0.735235	2.3998	10.8522	0.000986796	0.0131885
Gm14681	0.596761	1.67645	10.8384	0.00099414	0.0132724
Rap2a	0.377419	5.55476	10.8377	0.000994527	0.0132724
Mkln1	-0.286321	6.93083	10.824	0.00100191	0.0133612
Hmmr	1.52228	0.404382	10.8182	0.00100509	0.0133859
Ppm1h	-0.723445	6.27231	10.8179	0.00100522	0.0133859
Rab29	0.667146	4.25919	10.8132	0.0010078	0.0134104
Atp2b2	-0.472788	6.99581	10.803	0.00101338	0.0134749
Lin9	0.532769	2.40412	10.8015	0.00101418	0.0134758
Nipbl	-0.429816	6.81205	10.7875	0.00102187	0.0135681
Fuca1	0.519498	7.38103	10.7845	0.00102356	0.0135686
Irx2	0.874689	3.34367	10.7843	0.00102365	0.0135686
Cort	1.17676	2.23982	10.7834	0.00102413	0.0135686
Mettl24	1.07174	0.474961	10.7784	0.00102691	0.0135957
Rps4x	0.430488	6.12528	10.7755	0.00102854	0.0136074
Ecscr	0.92015	3.86387	10.7684	0.00103247	0.0136487
Gtse1	1.0328	1.07494	10.7672	0.00103315	0.0136487
Tagln	1.01453	6.83888	10.7653	0.00103419	0.0136525
Ythdc1	-0.414872	6.13525	10.7627	0.00103564	0.0136618
Tlr12	1.14908	-0.00822952	10.7572	0.00103873	0.0136927
Nufip2	-0.378919	6.05435	10.7547	0.00104016	0.0136987
4930427A07Rik	0.893997	1.51591	10.7531	0.00104103	0.0136987
Gm12250	1.44981	0.577165	10.7524	0.00104143	0.0136987
Gpx8	0.521187	6.14568	10.7509	0.00104231	0.0137004
Slc45a2	0.803909	7.65714	10.7444	0.00104593	0.0137381
Nod1	0.504686	5.21562	10.7412	0.00104774	0.013752
Plpp5	0.469284	4.9536	10.7322	0.00105289	0.0138097
Aurkb	1.38293	0.58421	10.7307	0.00105374	0.013811
Htra3	1.10278	5.37963	10.7241	0.00105747	0.01385
Sgsh	0.432648	5.76819	10.7191	0.00106036	0.0138779
Dnm3os	1.18868	3.87804	10.7133	0.00106367	0.0139113
Ago4	-0.440442	4.49137	10.701	0.00107075	0.0139939
Btla	1.4804	0.48509	10.6962	0.00107354	0.0140203
Trbc2	1.88008	-1.11562	10.6927	0.00107558	0.014037
Fam178b	0.987447	0.701792	10.6847	0.00108026	0.0140787
Kcnk2	1.12478	1.3599	10.6846	0.00108032	0.0140787
Mfap4	1.22826	7.23701	10.6729	0.00108719	0.0141582
Socs3	0.648076	4.04487	10.6715	0.00108798	0.0141585
Arap1	0.438943	7.07578	10.6688	0.00108957	0.014169
Exoc3l	0.817588	3.18557	10.6648	0.00109192	0.0141895
Tspan6	0.57154	5.8909	10.6626	0.00109325	0.0141967
Twf2	0.616146	4.61439	10.6596	0.00109504	0.0142099
Snai1	0.953353	4.01527	10.6575	0.00109625	0.0142156
Tmem255a	-1.20253	2.538	10.6536	0.00109859	0.0142357
Stox2	-0.461169	6.13945	10.6521	0.00109948	0.0142372
Akap17b	-0.539758	4.10205	10.6203	0.00111853	0.0144736
Ethe1	0.48753	3.20659	10.6132	0.0011228	0.0145187
Gm7027	0.478749	3.32684	10.5994	0.00113127	0.0146178
Dock9	-0.269743	6.84765	10.5855	0.00113981	0.0147179
Fbln5	0.656349	8.17583	10.5819	0.00114198	0.0147326
Ada	1.39191	0.802437	10.581	0.00114256	0.0147326
Aff1	-0.340082	7.64684	10.5732	0.0011474	0.0147845
Lhfp	0.589754	5.89454	10.5709	0.00114881	0.0147924
Tmem204	0.812131	6.08014	10.5613	0.00115478	0.0148556
Mapk7	0.460994	4.89857	10.5604	0.00115535	0.0148556
Gm6977	0.525809	7.37993	10.5544	0.0011591	0.0148926
Clmp	0.763148	5.30113	10.5532	0.00115985	0.0148926
Cilp2	1.4926	5.98241	10.5478	0.00116325	0.0149258
Yif1b	0.313809	5.66985	10.5426	0.00116653	0.0149572
AU021092	0.888784	2.99322	10.5414	0.00116733	0.0149572
Fli1	0.836815	4.07636	10.5366	0.00117034	0.0149853
Eef1a1	0.452984	9.94638	10.5133	0.00118516	0.0151539
Ccdc102a	0.663748	4.3167	10.5133	0.00118517	0.0151539
Exo1	1.58316	-0.572789	10.5111	0.00118657	0.0151613
Sec61b	0.526515	3.93866	10.5086	0.0011882	0.0151715
Eif4e3	0.519939	4.14207	10.5027	0.00119198	0.0152092
Lrba	-0.432171	6.69597	10.4869	0.00120222	0.0153291
E2f7	1.23454	0.696682	10.4784	0.00120781	0.0153897
Hps4	-0.395675	6.05983	10.4678	0.00121475	0.0154674
Scube1	0.760303	6.5734	10.4531	0.00122445	0.01558
C130074G19Rik	0.682615	5.13875	10.4426	0.00123144	0.0156581
Cyp26a1	1.18428	5.05132	10.4354	0.0012362	0.0157078
Fn3k	-0.403497	4.70937	10.4307	0.00123936	0.0157369
Ccnf	0.747417	1.62033	10.4217	0.00124546	0.0158035
Plekhg5	0.476103	5.04507	10.4173	0.00124839	0.0158297
Wdtc1	-0.418853	7.31823	10.39	0.00126701	0.0160547
Arhgdib	0.790252	5.8167	10.3859	0.00126984	0.0160793
Nectin1	-0.693608	5.85168	10.3699	0.00128085	0.0162075
Gjc1	0.582704	4.13143	10.3673	0.00128266	0.0162192
Fgd4	-0.367995	6.29311	10.3636	0.00128525	0.0162385
Gm5905	0.460401	6.25546	10.3625	0.001286	0.0162385
BC030867	1.64979	-0.775113	10.3609	0.00128713	0.0162385
Igf1r	-0.36511	7.18244	10.36	0.00128773	0.0162385
Igfbp6	0.845794	7.0493	10.3486	0.00129575	0.0163284
Sigirr	0.680219	3.1318	10.3364	0.00130431	0.0164227
Pdgfc	0.538328	4.83199	10.3354	0.00130502	0.0164227
Gm37069	0.873344	0.933904	10.3334	0.00130645	0.0164234
Ercc6l	0.946732	0.792232	10.3327	0.00130693	0.0164234
Wnt9a	0.853445	4.0864	10.3293	0.00130935	0.0164234
Parp3	0.495856	5.66101	10.3291	0.0013095	0.0164234
E2f1	0.750435	3.31238	10.329	0.00130957	0.0164234
Edn3	0.871628	8.48478	10.3259	0.00131173	0.0164393
Papln	0.606104	4.20834	10.3228	0.00131399	0.0164563
Pdpk1	-0.375441	6.32494	10.3176	0.00131768	0.0164913
Myh9	0.494738	8.40349	10.3124	0.00132142	0.0165268
Gm4784	0.386912	3.99579	10.3057	0.00132622	0.0165755
Tmem88	0.760338	3.91806	10.2995	0.00133067	0.0166198
Gm4951	1.23871	0.873354	10.2916	0.00133639	0.0166724
H2-T24	1.06163	1.25535	10.2911	0.00133671	0.0166724
Ino80b	0.418622	3.33383	10.2794	0.00134524	0.0167675
Lpcat1	-0.518335	6.78239	10.2765	0.00134735	0.0167822
Atp5g1	-0.539077	2.50662	10.2752	0.00134831	0.0167828
Acvr1	0.407428	5.40487	10.2731	0.00134984	0.0167905
Hrct1	0.84565	1.89067	10.2689	0.00135291	0.016811
Gm9843	0.404657	6.41649	10.2683	0.00135333	0.016811
Stat3	0.326176	7.44291	10.2659	0.00135511	0.0168161
Gm18957	-1.54805	-1.02549	10.2653	0.00135558	0.0168161
Irf4	0.783966	2.3189	10.2622	0.00135785	0.0168329
Crb2	-0.630824	5.79431	10.2607	0.00135898	0.0168355
Elf2	0.290484	6.30232	10.2553	0.00136295	0.0168733
Kbtbd7	-0.50259	5.25328	10.244	0.00137131	0.0169654
Rbm14	-0.355702	5.12877	10.2413	0.00137332	0.0169787
A930030B08Rik	-1.94129	0.0824099	10.2398	0.00137443	0.0169809
Vwa5a	0.489826	6.31138	10.2229	0.0013871	0.017126
Serinc5	0.325833	5.83248	10.219	0.00139	0.0171502
Knstrn	0.990159	1.64563	10.2147	0.00139324	0.0171776
Tnfsf13b	0.948435	0.403691	10.2136	0.0013941	0.0171776
Lrrn4cl	0.787329	4.25264	10.2096	0.00139711	0.0172032
Slamf6	1.68024	-0.862133	10.2032	0.00140197	0.0172506
Zbtb1	0.319623	4.85779	10.202	0.00140285	0.0172506
Polb	-0.497419	4.97706	10.1781	0.00142116	0.0174641
Cd83	0.830964	3.62389	10.1768	0.00142221	0.0174652
Bbc3	0.654117	1.80844	10.1682	0.00142882	0.0175346
Adam7	0.857225	4.6145	10.1604	0.00143491	0.0175902
Epb41l5	-0.388643	6.10961	10.1599	0.00143527	0.0175902
Npepl1	0.387132	6.21907	10.1549	0.00143921	0.0176268
Gm15931	1.94341	-0.826919	10.1457	0.00144641	0.0177031
Reep1	-0.959155	4.73413	10.1402	0.00145068	0.0177435
Irf7	0.801519	4.86913	10.129	0.00145953	0.0178398
Idh1	0.334071	6.57758	10.1237	0.00146372	0.017879
Vrk2	0.639474	2.92913	10.1113	0.00147366	0.017984
Blcap	-0.380954	5.6837	10.1105	0.00147428	0.017984
Phlpp1	-0.443359	5.88051	10.1083	0.001476	0.0179931
Ecm2	0.957221	5.43386	10.09	0.00149074	0.0181607
Tgfb1i1	0.624398	5.70544	10.0827	0.00149669	0.018221
Syngr2	0.498421	5.9408	10.0808	0.00149821	0.0182274
AC159261.1	2.2964	-1.02427	10.0719	0.00150547	0.0183035
Il7	1.34505	-0.518606	10.064	0.00151194	0.01837
Slc25a33	-0.893838	5.0446	10.0594	0.00151574	0.018404
Ppp2r2c	-0.777236	5.20948	10.0517	0.0015221	0.018469
Irgm2	0.698356	4.77542	10.0468	0.00152615	0.0184973
Siae	0.424536	5.03402	10.0464	0.00152646	0.0184973
Cenpw	1.34699	-0.505811	10.0348	0.00153607	0.0186015
Npepps	-0.315655	7.36453	10.0184	0.00154983	0.0187361
Evc	0.47642	5.39762	10.0182	0.00155002	0.0187361
Chd7	-1.15376	5.90068	10.0179	0.00155026	0.0187361
Ctla2a	0.866394	4.67931	10.0141	0.0015535	0.018763
Tmem37	0.653942	3.69123	10.0094	0.00155747	0.0187985
Tubgcp2	0.274221	5.36587	9.99926	0.00156603	0.0188807
Noxred1	-1.09136	0.167496	9.99889	0.00156635	0.0188807
Tmed9	0.311478	6.83842	9.99589	0.0015689	0.0188936
Nucb1	0.443628	8.40877	9.99521	0.00156948	0.0188936
BC034090	-0.711723	6.50732	9.9932	0.0015712	0.0189018
AC159308.2	0.90349	0.820733	9.9864	0.00157701	0.0189593
Gper1	0.839101	0.952871	9.98319	0.00157976	0.018968
Hmg20b	0.341302	5.40019	9.98314	0.0015798	0.018968
Tmem185a	-0.279982	6.2852	9.9738	0.00158784	0.019052
Tmem135	-0.291759	6.375	9.96884	0.00159212	0.0190908
Micall2	0.451053	3.41333	9.96413	0.0015962	0.0191264
Luzp2	-0.878212	3.43899	9.963	0.00159718	0.0191264
P2ry10	1.56323	-0.330684	9.96152	0.00159846	0.0191293
AC159649.3	-1.02627	0.934883	9.95897	0.00160068	0.0191433
Hr	-0.542588	6.31147	9.95616	0.00160312	0.0191598
Fkrp	0.281445	5.42284	9.95399	0.00160501	0.0191598
Gm43759	-0.761678	1.82753	9.95378	0.00160519	0.0191598
Alx4	0.710253	5.98543	9.95124	0.00160741	0.0191718
Gtf2ird1	-0.329612	6.21132	9.95023	0.00160829	0.0191718
Amd1	-0.354547	4.24512	9.94399	0.00161375	0.0192169
Ncoa1	-0.374209	7.46458	9.94351	0.00161417	0.0192169
Gm14276	1.34232	-0.330876	9.94104	0.00161634	0.0192302
Pola2	0.487228	3.40817	9.93342	0.00162305	0.0192974
Enc1	0.471498	5.05295	9.9246	0.00163084	0.0193775
Paupar	-2.63698	-0.578254	9.90128	0.00165164	0.0196119
Gypc	0.790361	4.18569	9.89886	0.00165381	0.019625
Cdc25b	0.487415	4.66822	9.89254	0.0016595	0.0196797
Casp8	0.550466	4.59101	9.87725	0.00167335	0.0198239
Arrb2	0.510839	5.1481	9.87673	0.00167383	0.0198239
Tmem258	0.325034	5.01076	9.87396	0.00167634	0.0198387
Ralgps2	-0.511076	5.41444	9.87233	0.00167783	0.0198387
Nme4	0.671725	1.5719	9.87178	0.00167833	0.0198387
Klhl30	0.74158	4.053	9.86389	0.00168555	0.0199112
2900041M22Rik	1.04593	0.934697	9.86036	0.00168878	0.0199365
Gm10073	0.476992	4.64451	9.85864	0.00169036	0.0199423
Ppp4r3a	-0.32981	6.01076	9.85208	0.0016964	0.0199983
Dcn	0.931571	10.9502	9.85111	0.00169729	0.0199983
Tmem120a	0.359169	4.15979	9.84822	0.00169997	0.020017
Psmb8	0.859607	4.59748	9.8464	0.00170164	0.0200238
Sirpa	0.293224	7.96826	9.84098	0.00170667	0.0200701
Gm5345	0.87975	1.45066	9.83887	0.00170862	0.0200802
Sertad1	0.559016	4.09286	9.83183	0.00171517	0.0201442
Pam	0.509225	8.02495	9.82674	0.00171992	0.0201871
Stk10	0.533901	4.81078	9.81785	0.00172826	0.0202719
Dna2	0.68126	1.98593	9.81571	0.00173027	0.0202825
Rp2	0.364049	4.59155	9.81085	0.00173485	0.0203141
Gm14005	1.07717	0.864184	9.8105	0.00173518	0.0203141
Peg12	1.00238	0.445163	9.80763	0.00173789	0.0203327
Topbp1	0.375482	5.03694	9.80444	0.00174091	0.0203551
Srd5a3	0.470971	4.4566	9.80018	0.00174494	0.0203892
Sh3pxd2b	0.42618	6.79947	9.79823	0.0017468	0.0203979
Ndufaf4	-0.42147	4.63067	9.79244	0.00175231	0.0204492
Tbx18	0.890755	3.52093	9.79012	0.00175452	0.020462
Gm6140	-0.44099	4.3851	9.78669	0.0017578	0.0204871
Ascl1	-1.77232	-0.374725	9.77287	0.00177106	0.0206286
B230206H07Rik	2.0851	3.71423	9.7716	0.00177228	0.0206297
Tspan5	-0.347601	7.077	9.76412	0.00177951	0.0207007
Ift57	0.415136	5.40245	9.75694	0.00178647	0.0207685
Rabac1	0.320088	7.07848	9.75484	0.00178851	0.020779
Xrcc2	-0.44011	2.8636	9.75109	0.00179216	0.0208081
Rab13	0.538319	4.10722	9.73699	0.00180596	0.0209551
Pdgfb	0.719753	5.04305	9.73547	0.00180746	0.0209592
Ppp1r9a	-0.425126	6.37854	9.72517	0.00181762	0.0210637
Rab11fip4	-0.380453	6.74111	9.72325	0.00181952	0.0210724
Anp32b	0.349973	5.10426	9.71367	0.00182902	0.021169
Psma8	1.57919	0.00846067	9.70942	0.00183326	0.0212044
Psmd8	0.299846	7.24821	9.70828	0.00183439	0.0212044
Cpeb1	0.469871	5.44499	9.68751	0.00185525	0.0214319
Arhgap10	-0.289369	5.72057	9.67536	0.00186756	0.0215605
A2m	0.6919	9.15078	9.67256	0.00187041	0.0215798
Pou3f4	1.68936	-0.972298	9.66374	0.00187941	0.02167
Nxpe4	0.6199	3.79601	9.66213	0.00188105	0.0216753
Arhgap12	-0.276445	5.97135	9.66083	0.00188239	0.021677
Gpr20	0.954011	0.66409	9.65818	0.00188511	0.0216947
Nkd2	0.778617	5.59691	9.65487	0.0018885	0.0217202
Kirrel2	-2.7229	-0.337849	9.65061	0.00189289	0.021746
Zfp607b	-0.808318	2.24676	9.65	0.00189352	0.021746
Adam33	0.884435	3.8468	9.64922	0.00189432	0.021746
Il2rb	1.1355	0.260596	9.64493	0.00189875	0.0217833
Epha4	-0.379903	5.73558	9.63058	0.00191364	0.0219316
Gm5454	0.621538	1.65632	9.63016	0.00191408	0.0219316
Gbp2	0.671384	5.29383	9.62533	0.00191912	0.0219553
Gm37696	1.44085	-0.612432	9.62505	0.00191942	0.0219553
Calcrl	0.721977	5.25333	9.62474	0.00191974	0.0219553
Rab3ip	-0.332902	6.11278	9.62187	0.00192274	0.0219759
Tmprss11d	-3.00385	0.510148	9.61622	0.00192866	0.0220298
Igsf9b	-0.875038	3.70245	9.61072	0.00193445	0.0220713
Prg4	1.86613	3.09838	9.61048	0.0019347	0.0220713
Foxd2	0.967123	2.73642	9.59905	0.00194678	0.0221952
Cck	0.715405	5.72781	9.59715	0.0019488	0.0222011
Tbc1d30	-1.08464	4.55371	9.59628	0.00194972	0.0222011
Pard6b	-0.44942	5.59486	9.59376	0.0019524	0.0222178
Nfix	0.433838	7.57119	9.5882	0.00195832	0.0222714
Eif5	0.267327	7.29403	9.58012	0.00196695	0.0223556
Clptm1l	0.287951	7.0907	9.57461	0.00197287	0.0224089
Xxylt1	0.327747	4.8995	9.56609	0.00198204	0.0224992
Ank3	-1.07994	6.27819	9.55414	0.00199499	0.0226322
Gm7209	0.927012	0.214782	9.55179	0.00199755	0.0226471
Usp34	-0.443304	7.01527	9.54611	0.00200373	0.0227032
Bmf	0.487228	5.05597	9.54004	0.00201037	0.0227632
Tbc1d16	0.508494	5.923	9.53899	0.00201152	0.0227632
Poln	0.994808	1.99875	9.52486	0.00202707	0.0229202
Mamstr	0.725253	3.20416	9.52411	0.0020279	0.0229202
Kank2	0.533495	6.84283	9.52	0.00203245	0.0229575
St6galnac4	0.53821	4.64712	9.51725	0.0020355	0.0229661
40057	0.451307	6.56434	9.51705	0.00203571	0.0229661
Entpd1	0.674251	6.2592	9.51315	0.00204005	0.0230008
Zkscan8	-0.471388	4.68014	9.50282	0.00205156	0.0231066
Emcn	0.759176	7.2668	9.50159	0.00205294	0.0231066
Gm26917	0.706786	3.6851	9.50134	0.00205322	0.0231066
Plvap	0.72333	8.12347	9.49294	0.00206264	0.0231984
Slfn10-ps	1.52453	0.127667	9.48874	0.00206737	0.0232373
Wwtr1	0.423103	6.65757	9.46271	0.00209691	0.0235548
Mtfr1l	0.251354	6.54982	9.46118	0.00209866	0.02356
Ly96	0.655692	1.79082	9.44169	0.00212108	0.0237972
Klk8	0.820637	1.88797	9.42681	0.00213835	0.0239763
Farp1	0.30876	5.51426	9.42256	0.00214333	0.0240173
Sik1	-0.7743	5.00199	9.41548	0.00215161	0.0240954
Flt4	0.681214	5.14095	9.4123	0.00215534	0.0241099
Cbr3	0.579454	3.32141	9.41213	0.00215554	0.0241099
Chrna7	-0.909871	1.98697	9.40268	0.00216668	0.0242197
Ppp1r14c	-1.16789	1.6168	9.39015	0.00218155	0.0243673
Lax1	1.34793	-0.645113	9.38834	0.0021837	0.0243673
Zfr	-0.281453	7.3415	9.38819	0.00218387	0.0243673
Dnaja4	-0.338758	5.53161	9.38679	0.00218555	0.0243711
Slc2a10	0.698732	3.5033	9.3837	0.00218924	0.0243974
Thnsl2	0.544611	4.11206	9.37719	0.00219703	0.0244693
Mocos	0.48846	4.38505	9.36911	0.00220672	0.0245624
Cxcl10	1.73648	2.16755	9.35717	0.00222115	0.0247079
Smurf1	0.22498	6.04474	9.34874	0.00223138	0.0247993
Frmd8	0.445522	5.28422	9.34818	0.00223207	0.0247993
Prelp	0.742126	8.83714	9.34299	0.0022384	0.0248471
Tmem5	0.353719	4.70334	9.34243	0.00223909	0.0248471
Gm16372	0.997901	0.356194	9.33816	0.0022443	0.0248899
Oxsr1	-0.244997	5.94494	9.33248	0.00225127	0.0249521
Iqgap1	0.479749	7.77975	9.33112	0.00225294	0.0249554
Pim2	-0.530268	3.36975	9.32159	0.00226469	0.0250704
A130051J06Rik	1.12587	-0.365591	9.31847	0.00226856	0.0250981
Pabpc1	0.444721	7.27744	9.31433	0.00227368	0.0251396
Gm26947	1.48656	-0.734851	9.31099	0.00227784	0.0251703
Zfp113	-0.412153	3.04031	9.30339	0.00228731	0.0252597
Rps5	0.457062	8.07456	9.30025	0.00229123	0.0252878
Lif	0.822737	1.2111	9.29262	0.00230079	0.025378
Gm684	0.645513	1.7278	9.28841	0.00230608	0.0254064
H2-Q5	1.10194	0.640133	9.28836	0.00230614	0.0254064
Kmt2d	-0.622201	6.8262	9.28698	0.00230788	0.0254103
Cdca7l	0.899322	2.49843	9.28568	0.00230952	0.025413
Pdgfrb	0.693587	7.77352	9.27568	0.00232217	0.0255369
Rpl12	0.556576	2.39368	9.26408	0.00233691	0.0256753
Rad51c	-1.04762	1.51207	9.26358	0.00233756	0.0256753
Sbno2	0.390467	5.66396	9.25816	0.00234448	0.0257359
Acta2	0.814407	8.28273	9.25299	0.00235111	0.0257932
Gtf2h1	0.251897	5.9445	9.25042	0.00235441	0.0258139
Zc3h12a	0.644894	2.93766	9.24841	0.002357	0.0258269
Gimap8	0.747896	3.14266	9.24376	0.00236299	0.025877
Phip	-0.393464	5.82161	9.23708	0.00237163	0.0259514
Prf1	1.46241	-0.891446	9.23632	0.00237262	0.0259514
Sspn	0.60065	5.85697	9.23424	0.00237531	0.0259653
Hist2h4	-1.2067	0.564029	9.22414	0.00238845	0.0260934
Klhl22	0.248394	5.68499	9.22149	0.00239191	0.0261156
Cbs	-1.50335	1.41637	9.20682	0.00241116	0.02631
Sv2b	-0.417817	9.04501	9.20321	0.00241591	0.0263463
Snx5	0.331689	7.08646	9.19694	0.00242421	0.026421
Angptl1	1.32096	2.84512	9.19094	0.00243217	0.0264852
Ccl12	1.53819	0.899402	9.19031	0.00243299	0.0264852
Ppargc1a	-0.291681	5.85362	9.18323	0.00244243	0.0265721
Slc6a13	-0.659735	8.7321	9.18151	0.00244472	0.0265813
Slc38a10	0.398812	7.86544	9.17835	0.00244894	0.0266114
Grasp	0.80598	3.55811	9.17553	0.00245272	0.0266366
Arl5b	-0.314467	5.27895	9.17428	0.0024544	0.026639
Htra4	1.22581	-0.0149102	9.15844	0.00247573	0.0268546
Esd	0.298084	5.16951	9.14722	0.00249096	0.0270039
Acox3	0.275003	6.14385	9.13803	0.0025035	0.0271237
Plk-ps1	1.56158	-0.98633	9.13505	0.00250758	0.0271519
Pitx3	1.60968	0.106351	9.12723	0.00251833	0.0272522
Slc25a42	-0.380367	5.51842	9.12328	0.00252377	0.0272949
Comp	1.11923	7.24443	9.11991	0.00252842	0.0273131
Cldn10	-0.824757	2.93404	9.1199	0.00252844	0.0273131
Sf3b5	0.363329	4.88464	9.11118	0.00254052	0.0274274
Tenm3	0.552362	6.65829	9.1072	0.00254605	0.0274709
Wdr89	0.33126	5.14094	9.10057	0.0025553	0.0275274
Snhg1	0.419963	3.80891	9.10044	0.00255547	0.0275274
Gm12216	0.818206	0.769758	9.10021	0.0025558	0.0275274
Aldh1l2	0.98548	2.37125	9.09515	0.00256288	0.0275874
Gkn3	1.2979	1.39396	9.09019	0.00256985	0.0276437
Spib	1.22184	-0.654733	9.08928	0.00257112	0.0276437
Avl9	-0.306424	6.0312	9.08547	0.00257648	0.0276738
Sh3tc1	0.713824	3.53278	9.08514	0.00257694	0.0276738
Gbp3	0.620262	5.67281	9.08286	0.00258016	0.0276921
Chst15	0.453304	5.11379	9.08095	0.00258285	0.027698
Usmg5	-1.01505	-0.125023	9.08033	0.00258374	0.027698
Rbbp8	0.485296	3.79253	9.07024	0.00259804	0.027794
Tti2	-0.410701	4.35415	9.0702	0.00259809	0.027794
S100a13	0.506752	4.89392	9.07	0.00259838	0.027794
Igip	-0.528127	3.83353	9.06972	0.00259876	0.027794
Abca4	-0.565043	9.41883	9.06199	0.00260978	0.0278956
Gm9885	1.00917	-0.041579	9.05879	0.00261435	0.0279281
Gm9991	1.78646	-0.626277	9.05057	0.00262614	0.0280107
Creb1	-0.348514	5.94413	9.05008	0.00262684	0.0280107
Dab1	-0.552756	5.03798	9.04888	0.00262855	0.0280107
Ptpn12	0.295457	5.40426	9.04873	0.00262877	0.0280107
Mtf1	-0.310818	5.24292	9.04806	0.00262973	0.0280107
Il1rap	0.36764	4.24712	9.04691	0.00263139	0.0280121
5031439G07Rik	0.478997	7.77633	9.04523	0.00263381	0.0280215
Nmnat2	-0.795077	4.48962	9.04321	0.00263672	0.0280276
Chadl	0.448517	3.87405	9.04271	0.00263744	0.0280276
Adamts8	0.990521	1.50331	9.03761	0.00264481	0.0280896
Nfic	0.287643	8.17857	9.03462	0.00264915	0.0281193
Pkib	0.751814	2.0789	9.02789	0.00265891	0.0282066
Xkr5	1.60497	-0.64081	9.02331	0.00266559	0.0282497
Gm42641	-0.925844	1.55208	9.02298	0.00266606	0.0282497
Zfpm1	0.397803	3.96545	9.02084	0.00266919	0.0282665
Als2	-0.379297	5.99402	9.01931	0.00267142	0.0282738
Gm5835	0.324764	6.81024	9.01789	0.0026735	0.0282795
Gnas	0.402288	10.4588	9.01394	0.00267929	0.0283243
Hmgn3	-0.307339	5.78592	8.99286	0.00271037	0.0286364
Foxc2	0.751028	2.8653	8.98513	0.00272186	0.0287412
Hfe	0.423575	5.89412	8.97838	0.00273193	0.0288172
Psme1	0.462569	5.46343	8.9782	0.0027322	0.0288172
C2cd4b	-2.10927	-0.838009	8.96914	0.00274578	0.0289438
Mmp8	2.12439	-0.547072	8.96291	0.00275516	0.0290259
Ilk	0.293954	6.78656	8.95554	0.00276629	0.0291264
4932438A13Rik	-0.539177	6.51966	8.94817	0.00277748	0.0292274
Rps3a1	0.436071	4.97176	8.94525	0.00278192	0.0292573
Rpl4	0.361593	8.77329	8.94036	0.00278938	0.0293189
Gm20632	0.924216	0.741539	8.93554	0.00279674	0.0293777
2700033N17Rik	-0.960671	-0.0807381	8.9346	0.00279819	0.0293777
Gm43697	1.49707	-0.910894	8.93087	0.00280391	0.0294209
Mettl21b	1.5737	-0.647673	8.92529	0.00281248	0.029494
Vprbp	-0.263025	5.5008	8.92226	0.00281715	0.029526
Slc2a4rg-ps	-0.569403	4.62254	8.91905	0.00282211	0.0295476
Pdhx	-0.472327	5.044	8.91858	0.00282283	0.0295476
Scyl1	0.272574	6.76682	8.9178	0.00282405	0.0295476
Prex1	0.460436	5.63433	8.91461	0.00282898	0.0295823
Ostc	0.351317	5.90897	8.91044	0.00283545	0.0296203
Erich5	-1.46218	2.13179	8.90967	0.00283664	0.0296203
Hpse	0.752985	6.87971	8.90914	0.00283747	0.0296203
Tnfrsf1a	0.502879	7.12549	8.90362	0.00284605	0.029693
Dnmt3a	-0.417407	6.79664	8.90007	0.00285159	0.0297338
Polr2l	-0.466676	2.60707	8.8867	0.00287255	0.0299353
Vldlr	-0.53963	7.48322	8.88501	0.00287522	0.0299461
Tmem219	0.391394	4.28075	8.87854	0.00288541	0.0300352
Nlrc4	0.972959	0.634923	8.8733	0.00289372	0.0301045
Smtn	0.679011	6.43267	8.86462	0.00290751	0.0302308
Xpa	0.409901	3.2847	8.85917	0.0029162	0.030304
Slfn9	0.976891	1.26061	8.85471	0.00292334	0.030361
Tmem251	-0.357766	4.20142	8.8518	0.002928	0.0303921
1810062G17Rik	1.13269	-0.387893	8.84523	0.00293855	0.0304844
Rpl23	0.515098	4.36582	8.84113	0.00294517	0.0305357
Mpp5	-0.281478	6.05141	8.83925	0.0029482	0.0305498
Fam26e	0.759798	3.72185	8.82623	0.00296931	0.0307512
Gab3	0.718076	0.632438	8.8242	0.00297261	0.030768
Fam126b	-0.50837	5.92272	8.82173	0.00297665	0.0307884
Spata18	1.75188	-1.08823	8.82093	0.00297795	0.0307884
Atic	0.340284	5.21969	8.81612	0.00298581	0.0308523
Tle4	-0.348421	6.35837	8.81359	0.00298995	0.0308723
Tfe3	0.245977	5.98444	8.81288	0.00299112	0.0308723
Pdia3	0.421232	9.03062	8.8108	0.00299453	0.03089
Rps2	0.441061	5.50454	8.80319	0.00300704	0.0310016
1700034H15Rik	-1.06402	-0.124085	8.80065	0.00301123	0.0310121
Susd6	0.308542	6.8911	8.80052	0.00301145	0.0310121
Lrig3	0.6174	5.63487	8.79453	0.00302135	0.0310967
9530082P21Rik	0.585478	2.97047	8.78401	0.00303882	0.0312588
Cd93	0.751405	6.02429	8.7827	0.00304101	0.0312639
Marveld1	0.549534	6.34523	8.78025	0.00304509	0.0312781
Pyroxd2	0.737295	3.10004	8.77982	0.00304582	0.0312781
Rps16-ps2	0.439205	4.15466	8.7772	0.0030502	0.0313055
Stil	1.10684	-0.0869435	8.7754	0.0030532	0.0313188
Tril	0.489213	5.0685	8.77257	0.00305795	0.03135
1110002L01Rik	-0.763489	4.04149	8.7635	0.00307319	0.0314885
Ska3	1.39938	-0.456475	8.7555	0.00308669	0.0316092
Rassf1	0.332786	4.99056	8.75398	0.00308927	0.031618
Cdca8	1.13448	1.20202	8.74788	0.00309962	0.0317062
F930015N05Rik	0.814384	0.883546	8.74674	0.00310156	0.0317083
Gsk3b	-0.314157	7.27328	8.74378	0.0031066	0.0317421
Fastkd1	-0.465577	3.68974	8.74223	0.00310924	0.0317514
Gm15453	0.620941	1.90715	8.73502	0.00312155	0.0318519
Imp3	0.380768	5.18689	8.73443	0.00312257	0.0318519
Obsl1	0.477542	5.55921	8.72457	0.00313951	0.0319916
Atp8b3	-0.863906	0.67999	8.72442	0.00313975	0.0319916
Gm42748	-1.42509	-0.0315586	8.7228	0.00314254	0.0320022
Fam161b	-0.788442	2.84716	8.7129	0.00315967	0.0321587
Insl6	0.869863	1.1044	8.71042	0.00316396	0.0321845
Taf13	-0.389593	3.66511	8.70542	0.00317265	0.0322549
Ifnar1	0.320909	5.97623	8.70216	0.00317832	0.0322947
Isg20	0.765585	2.60437	8.69933	0.00318326	0.032327
Rfx3	-0.597823	4.25765	8.69392	0.00319273	0.0323885
Zfp536	-0.448139	5.62375	8.69385	0.00319285	0.0323885
Sox4	0.349441	4.9409	8.69025	0.00319917	0.0324345
Triobp	0.259961	5.87642	8.68167	0.00321426	0.0325552
Dok2	0.934845	1.5149	8.68146	0.00321463	0.0325552
Ppp2r5e	-0.404224	6.3922	8.6765	0.00322339	0.0326259
H2-Ke6	-1.08092	0.121658	8.67182	0.00323168	0.0326917
Npm1	0.287605	5.29373	8.66793	0.00323859	0.0327436
C1s2	1.00114	1.11321	8.66124	0.0032505	0.0328102
Vwf	0.866041	7.59048	8.66005	0.00325263	0.0328102
Pcdh12	0.818258	2.2101	8.65975	0.00325316	0.0328102
Dchs1	0.576771	5.11188	8.65951	0.00325359	0.0328102
Dlg1	-0.258346	7.30795	8.65857	0.00325527	0.0328102
Hdac4	-0.310541	5.3172	8.6582	0.00325593	0.0328102
Mmrn2	0.764397	6.23676	8.65657	0.00325884	0.0328214
Gm43689	-1.84306	-1.1251	8.65261	0.00326592	0.0328747
S100a8	1.79992	-0.873179	8.64822	0.0032738	0.0329359
Ncstn	0.316255	7.00027	8.64459	0.00328033	0.0329835
Slc38a3	-0.578857	8.6391	8.64335	0.00328256	0.0329853
Homer2	-0.783908	2.88276	8.64249	0.00328412	0.0329853
Bcl6b	0.812791	2.94383	8.64019	0.00328827	0.0329964
4933406J10Rik	-2.49188	-0.763803	8.63988	0.00328883	0.0329964
Arhgap15	0.801403	1.78684	8.63012	0.00330649	0.0331554
Rnf128	0.617099	4.28364	8.62522	0.00331541	0.0332267
Rgs13	-2.77983	-1.20658	8.62201	0.00332126	0.0332607
Adcyap1	-2.20887	-0.512122	8.61946	0.0033259	0.0332607
Zmym2	-0.378142	6.18397	8.61913	0.00332651	0.0332607
Itga9	0.554838	6.5385	8.61885	0.00332702	0.0332607
Atf3	0.65394	3.49272	8.61838	0.00332789	0.0332607
Rps20	0.424638	7.11293	8.61724	0.00332995	0.0332632
E2f8	1.0913	1.19635	8.61414	0.00333563	0.0333018
Fn3krp	-0.307346	4.54689	8.60851	0.00334596	0.0333867
Gm9920	1.29028	-0.796018	8.60676	0.00334918	0.0334006
Med13	-0.417305	6.6607	8.60255	0.00335693	0.0334596
Epyc	1.19628	2.86246	8.60024	0.00336119	0.0334822
Mbtps1	0.30293	7.83996	8.59934	0.00336285	0.0334822
Myct1	0.801834	3.16331	8.59775	0.00336579	0.0334835
Podn	0.768897	4.62857	8.59729	0.00336664	0.0334835
Clic1	0.567402	6.6541	8.59374	0.00337321	0.0335306
Gli1	0.745496	5.64012	8.59015	0.00337986	0.033569
Pih1d1	0.30657	4.82633	8.58968	0.00338073	0.033569
Apex1	0.418832	4.17078	8.5814	0.00339614	0.0337037
Nf1	-0.396404	6.16259	8.57421	0.00340958	0.0338188
Tmem132a	-0.491973	5.9204	8.56916	0.00341904	0.0338943
Gm10698	0.408351	4.50255	8.56425	0.00342828	0.0339674
Sh2d2a	1.68948	-1.10969	8.56033	0.00343568	0.0340082
Gm10784	0.74675	1.12407	8.5601	0.00343611	0.0340082
Fkbp1a	0.28768	7.06503	8.5588	0.00343855	0.034014
Epb41l1	-0.477594	6.68036	8.54789	0.00345923	0.0342
Sec31a	0.27891	7.56504	8.54354	0.00346751	0.0342479
Fryl	-0.425666	7.7044	8.54338	0.00346781	0.0342479
Bahcc1	0.405751	5.22053	8.5421	0.00347026	0.0342536
Svbp	0.488562	5.00077	8.54109	0.00347218	0.0342541
Ifit2	0.517427	4.92487	8.5372	0.00347961	0.0343089
Rbms3	0.481893	5.30001	8.52845	0.00349638	0.0344557
AC125351.1	-1.32779	1.32237	8.52438	0.00350421	0.0345122
Foxf2	0.718654	5.15791	8.52351	0.00350588	0.0345122
Adgrg3	0.970203	2.35457	8.51927	0.00351406	0.0345646
Nfkb1	0.373331	6.24407	8.51819	0.00351614	0.0345646
Noct	-0.620443	3.99716	8.51781	0.00351687	0.0345646
Myo9b	0.283809	6.5222	8.50353	0.00354458	0.0348151
Sat1	0.404576	6.31966	8.50272	0.00354616	0.0348151
Gm20518	-1.31263	-0.734178	8.50123	0.00354907	0.034825
Shc1	0.480682	5.91844	8.49651	0.00355828	0.0348966
1700102P08Rik	-0.986161	-0.0101802	8.48357	0.00358368	0.0351102
Stau2	-0.306225	5.45144	8.48346	0.00358389	0.0351102
Tnrc6b	-0.637518	6.36741	8.4767	0.00359725	0.0352222
Ctgf	0.823229	10.1176	8.46926	0.00361199	0.0353477
Traf1	0.692369	2.90663	8.46625	0.00361797	0.0353873
Tmem110	0.310802	4.82392	8.45349	0.00364344	0.0356174
Gm10275	0.487865	4.14321	8.44984	0.00365075	0.0356536
Heyl	0.724272	5.28801	8.44891	0.00365262	0.0356536
Dzip1l	0.567128	3.95993	8.44873	0.00365298	0.0356536
Rtcb	0.248074	6.68491	8.44711	0.00365625	0.0356664
Cdc20	0.863187	2.15504	8.44042	0.00366972	0.0357788
Zc3h15	-0.259372	5.64107	8.43665	0.00367732	0.035821
Gnb4	0.620094	4.95573	8.43634	0.00367796	0.035821
Rbbp6	-0.336584	6.5661	8.42933	0.00369216	0.0359402
Gm26982	-0.650323	1.48395	8.42451	0.00370196	0.0360164
Rps26	0.481051	5.63015	8.41981	0.00371155	0.0360905
Arhgap26	-0.528498	5.20606	8.41872	0.00371377	0.0360929
4930481A15Rik	-0.630774	2.49234	8.41534	0.00372067	0.0361409
Tjp2	-0.313662	7.32368	8.41338	0.0037247	0.0361608
Steap4	0.736729	4.98053	8.41192	0.00372768	0.0361706
Zdbf2	-0.599857	3.55981	8.40842	0.00373487	0.0362141
E130018N17Rik	-0.917169	-0.0275267	8.40634	0.00373915	0.0362141
Wdr45b	0.279381	5.06782	8.40598	0.0037399	0.0362141
Gramd1b	-0.735553	7.83055	8.40589	0.00374008	0.0362141
Cacnb4	-0.949505	4.05603	8.39203	0.00376869	0.0364718
Crispld1	0.837816	4.3287	8.38567	0.0037819	0.0365627
Drd5	-2.4114	-0.375937	8.38559	0.00378208	0.0365627
Slc25a1	0.389892	5.65189	8.38218	0.00378917	0.0366042
Gm27772	-2.07098	0.761347	8.38161	0.00379036	0.0366042
Tpd52	-0.372823	6.76936	8.37896	0.0037959	0.0366256
Cnot6	-0.342664	7.62078	8.37859	0.00379666	0.0366256
Xdh	0.555068	5.55542	8.37767	0.00379858	0.0366256
Gm15800	-0.602387	6.48291	8.37527	0.00380361	0.0366548
Pknox2	0.467662	4.82795	8.37332	0.00380769	0.0366748
Ttc9c	-0.258958	5.25598	8.37139	0.00381175	0.0366946
Cpz	0.811388	4.77376	8.36499	0.00382519	0.0368047
Larp4	-0.306487	5.14666	8.36273	0.00382995	0.0368162
Catsper2	-0.882505	0.857435	8.36191	0.00383168	0.0368162
Ppara	-0.480511	3.26867	8.36155	0.00383243	0.0368162
Gm7019	0.938298	0.220082	8.35756	0.00384086	0.0368779
0610009B22Rik	-0.431771	4.29734	8.34976	0.00385739	0.037009
Synpo	0.467352	7.56631	8.34921	0.00385856	0.037009
B4galt4	0.453104	5.38516	8.3471	0.00386303	0.0370325
Fam107b	-0.369389	6.68454	8.34539	0.00386667	0.0370465
Rbm26	-0.334934	5.77242	8.34451	0.00386854	0.0370465
Slc43a3	0.618295	4.5025	8.34333	0.00387105	0.0370512
Gimap4	0.748898	4.25287	8.33085	0.00389775	0.0372715
Mir142hg	1.36829	-0.425431	8.33066	0.00389815	0.0372715
Boc	0.618714	6.65593	8.32972	0.00390018	0.0372715
Slc28a2	1.18546	-0.257451	8.31563	0.00393054	0.0375421
Car9	1.40248	-0.696587	8.30772	0.0039477	0.0376863
Cfap206	-1.26613	0.924198	8.30325	0.00395743	0.0377595
Cdkn2c	0.453075	3.46337	8.30096	0.00396241	0.0377695
Nov	1.00994	5.2854	8.30088	0.0039626	0.0377695
Apbb1	-0.385541	6.95371	8.29562	0.00397408	0.0378592
Ttc25	-0.983341	1.87757	8.28808	0.00399062	0.037997
Rasip1	0.730399	4.92033	8.28697	0.00399305	0.0380004
Reck	0.611218	7.22124	8.2853	0.00399673	0.0380008
Rpl3	0.344589	5.04277	8.28493	0.00399754	0.0380008
Wee1	0.569441	4.17973	8.28412	0.00399932	0.0380008
Pdzd2	-0.409137	6.65751	8.2789	0.00401083	0.0380904
Jmy	-0.283959	6.11347	8.27547	0.00401843	0.0381428
Ldlrap1	0.44957	5.37455	8.27311	0.00402365	0.0381725
Adra1b	-0.834507	1.97553	8.27095	0.00402844	0.0381982
Gm12481	0.482819	5.08593	8.26696	0.00403731	0.0382625
Mydgf	0.326021	5.67053	8.26592	0.00403963	0.0382646
Ephb4	0.572867	6.36726	8.25884	0.0040554	0.0383826
Svep1	0.94869	6.28385	8.25845	0.00405627	0.0383826
Slc9a9	0.429378	4.4222	8.25397	0.0040663	0.0384576
Tbrg1	0.343802	6.06956	8.25093	0.00407312	0.0385022
Sbno1	-0.279297	6.70966	8.24619	0.00408376	0.0385733
Tcf21	1.28146	0.681764	8.24571	0.00408485	0.0385733
Mcemp1	1.4603	-0.770805	8.24442	0.00408775	0.0385808
Pias2	-0.230697	6.15965	8.24246	0.00409216	0.0386025
Pmm1	-0.342098	7.11053	8.24116	0.00409509	0.0386103
Gm28527	1.07296	-0.413856	8.23978	0.00409821	0.0386198
Bola2	0.373395	4.08638	8.2343	0.0041106	0.0387166
Ppm1l	-0.794546	5.25703	8.22905	0.00412252	0.0387924
Sema5b	-1.28371	2.94097	8.22889	0.00412288	0.0387924
Rprd1b	-0.208515	6.2682	8.2263	0.00412875	0.0388277
Adgre5	0.566409	6.64521	8.22356	0.004135	0.0388664
Dbp	0.41711	8.03921	8.22068	0.00414157	0.0389082
3632451O06Rik	0.607156	3.64737	8.21867	0.00414615	0.0389313
Col13a1	0.897409	3.32266	8.21712	0.00414971	0.0389447
Plscr4	0.490827	4.89219	8.20511	0.00417726	0.0391832
0610037L13Rik	0.271652	5.45295	8.20381	0.00418026	0.0391913
Mesdc1	0.33524	4.35029	8.19893	0.00419151	0.0392766
Aldoc	-1.0429	7.82116	8.19721	0.00419549	0.0392938
Psg16	-0.922435	1.82383	8.18938	0.00421364	0.0394241
Epb41	-0.777127	8.34506	8.18935	0.0042137	0.0394241
Trappc2l	0.298537	4.74041	8.18606	0.00422134	0.0394754
Kcnj12	-0.992198	2.38678	8.18511	0.00422355	0.0394759
CT010450.1	0.940442	-0.0175765	8.17351	0.00425065	0.0397089
Pax8	-2.13719	-0.00942074	8.16959	0.00425984	0.0397745
Rbm4	-0.776847	1.15273	8.16797	0.00426365	0.0397898
Higd1a	-0.37524	4.82507	8.15807	0.00428699	0.0399872
Map3k11	0.365795	6.33719	8.15565	0.00429273	0.0400203
Myo5c	-1.18342	0.98598	8.15112	0.00430345	0.0400999
Ccnt1	-0.458971	5.54235	8.14843	0.00430984	0.0401225
Tpm3-rs7	0.421435	5.3001	8.14825	0.00431026	0.0401225
Faah	-0.416966	5.53288	8.14405	0.00432028	0.0401879
Slc5a5	-0.577834	4.54346	8.14346	0.00432168	0.0401879
Ebf2	0.940015	1.96654	8.13556	0.00434055	0.0403429
Rpl13a	0.337638	4.19891	8.1318	0.00434955	0.0404029
Wasl	-0.279427	6.26281	8.13102	0.00435142	0.0404029
Cdk15	0.735631	3.59734	8.12904	0.00435618	0.0404179
6430573F11Rik	-0.523713	2.70932	8.12851	0.00435745	0.0404179
Acsl5	0.488852	5.59623	8.12733	0.00436029	0.0404237
Cgn	-0.656351	5.22682	8.12263	0.00437161	0.0405082
Dbf4	0.688887	1.9227	8.12147	0.00437442	0.0405137
Rcn1	0.422873	6.73935	8.11962	0.00437888	0.0405345
Pkmyt1	0.55909	2.54704	8.11267	0.0043957	0.0406627
C130050O18Rik	0.713628	0.982883	8.11088	0.00440003	0.0406627
Ranbp17	-0.536195	2.57895	8.10944	0.00440354	0.0406627
Gm14328	1.39959	0.604751	8.10933	0.00440379	0.0406627
Klf13	0.334739	6.28615	8.10932	0.00440383	0.0406627
Exoc2	0.244946	6.0765	8.10036	0.00442565	0.0408436
Zscan22	-0.374317	4.0657	8.09673	0.00443451	0.0409047
AC152949.2	0.713936	0.766882	8.09221	0.0044456	0.0409864
Gm45847	-0.584757	3.1507	8.08766	0.00445677	0.0410687
Cnst	-0.280547	6.84858	8.0778	0.00448109	0.041272
Map1b	-1.19348	7.45457	8.07587	0.00448586	0.0412951
Cenpp	1.24912	-0.571304	8.07481	0.00448848	0.0412985
Zkscan3	-0.369116	5.30192	8.07264	0.00449387	0.0413273
Gm15198	0.423028	5.35048	8.07019	0.00449994	0.0413624
Meis2	-0.687485	5.59702	8.06628	0.00450967	0.041431
Zmynd15	0.724701	2.91673	8.06524	0.00451224	0.0414339
D130007C19Rik	-0.961127	-0.055371	8.06273	0.00451849	0.0414705
Cbx6	-0.251135	7.29046	8.05926	0.00452717	0.0415293
Fpgs	0.389328	4.25751	8.05484	0.00453821	0.0416098
Piwil4	1.35474	-0.958669	8.05255	0.00454397	0.0416417
Vasp	0.405236	5.79142	8.05126	0.00454719	0.0416433
[truncated: 187 more rows]

## Sheet: Table S3. Human and mouse genes
Human Genes (Newman)		Gene	P-Value	Permuted P-Value	Q-value	Log2 Fold Change		Mouse Genes (CNV model)	rpe-choroid (human vs. mouse list)	PValue	log2 FC	FDR
	acan	acan	0.0761205	0.075	1	0.972287			acan	5.23376e-07	1.69214	2.54867e-05
	adamtsl5	adamtsl5	0.00299126	0.003	0.886239	0.601209			adamtsl5	7.73039e-06	0.590453	0.000251857
	arhgap22	arhgap22	0.0168493	0.015	1	0.778074			arhgap22	2.18702e-06	0.972841	8.55648e-05
	b2m	b2m	0.0722194	0.083	1	0.912301			b2m	4.23652e-05	0.734032	0.00104967
	birc3	birc3	0.0487621	0.048	0.958633	0.755539			birc3	0.000188905	0.684043	0.00358468
	bub1	bub1	0.0193782	0.022	1	0.721759			bub1	4.30055e-06	1.56214	0.000150561
	c2cd4b	c2cd4b	0.0685789	0.064	0.579375	0.58852			c2cd4b	0.00274578	-2.10927	0.0289438
	ccl2	ccl2	0.0381253	0.037	0.931389	1.00168			ccl2	8.53904e-07	2.25271	3.87965e-05
	ccl8	ccl8	0.0197859	0.037	1	1.62454			ccl8	3.37642e-08	3.95666	2.56524e-06
	ccr2	ccr2	0.0345958	0.034	0.923989	0.66058			ccr2	3.12233e-09	2.51971	3.30462e-07
	ccr7	ccr7	0.0592743	0.062	1	-0.944564			ccr7	5.91896e-08	2.32494	4.13649e-06
	cd48	cd48	0.00959626	0.007	1	0.887414			cd48	5.28939e-11	1.87792	9.22368e-09
	clec4d	clec4d	0.0409876	0.064	1	-0.770945			clec4d	1.66934e-08	1.75903	1.40054e-06
	col11a1	col11a1	0.0726777	0.07	1	0.630641			col11a1	8.57364e-06	1.13339	0.000276866
	col12a1	col12a1	0.0235816	0.015	1	1.09642			col12a1	0.000856689	1.13754	0.0118474
	col6a3	col6a3	0.0277499	0.021	1	-0.781577			col6a3	2.9031e-08	1.99905	2.27161e-06
	comp	comp	0.0163127	0.015	1	1.92174			comp	0.00252842	1.11923	0.0273131
	crlf1	crlf1	0.00220636	0.003	1	1.46962			crlf1	9.68487e-05	1.78145	0.00208527
	ctgf	ctgf	0.0193477	0.023	1	1.0151			ctgf	0.00361199	0.823229	0.0353477
	cx3cr1	cx3cr1	0.0851658	0.077	1	1.03265			cx3cr1	2.89989e-15	1.58022	3.31856e-12
	cxcl10	cxcl10	0.0627623	0.041	1	1.34445			cxcl10	0.00222115	1.73648	0.0247079
	cxcl12	cxcl12	0.0427264	0.048	1	-0.697578			cxcl12	5.46153e-06	1.0401	0.000185875
	cxcl9	cxcl9	0.0304452	0.044	1	2.2595			cxcl9	3.18575e-07	3.31057	1.67138e-05
	cyr61	cyr61	0.108333	0.088	1	0.716395			cyr61	0.000723254	1.10534	0.0104703
	dcn	dcn	0.0161579	0.025	1	1.41267			dcn	0.00169729	0.931571	0.0199983
	dll4	dll4	0.0052964	0.014	1	-0.778244			dll4	0.000606418	0.925445	0.00916888
	ednra	ednra	0.0507428	0.06	1	0.702733			ednra	6.52882e-05	0.944081	0.001485
	enpp1	enpp1	0.0189964	0.014	1	0.888748			enpp1	9.5876e-11	1.67786	1.58152e-08
	epsti1	epsti1	0.0600896	0.057	1	0.749366			epsti1	7.06072e-14	2.0114	4.61721e-11
	fam107b	fam107b	0.0237687	0.02	1	0.596609			fam107b	0.00386667	-0.369389	0.0370465
	fam26f	fam26f	0.0904664	0.082	1	0.829494			fam26f	8.51453e-07	2.13716	3.87814e-05
	flt4	flt4	0.00296912	0.003	0.886239	-0.610824			flt4	0.00215534	0.681214	0.0241099
	fn1	fn1	0.00673961	0.009	1	0.710783			fn1	1.35454e-10	2.15673	2.17558e-08
	fndc1	fndc1	0.0534927	0.075	1	1.89286			fndc1	2.45625e-05	1.01827	0.000672257
	gbp3	gbp3	0.0709642	0.081	1	0.784416			gbp3	0.00258016	0.620262	0.0276921
	gbp4	gbp4	0.0748461	0.058	1	0.754072			gbp4	0.000479427	0.997224	0.00762667
	gbp5	gbp5	0.0295467	0.033	1	1.42274			gbp5	0.000182594	1.02063	0.00348987
	gjb2	gjb2	0.0597657	0.062	1	-0.694434			gjb2	0.000226222	0.751528	0.00417133
	gmppa	gmppa	0.00565586	0.008	0.949007	-0.717031			gmppa	0.0009163	0.394845	0.0124647
	gzma	gzma	0.00420426	0.003	1	1.04886			gzma	3.16552e-05	2.05309	0.00081981
	h19	h19	0.0233597	0.018	1	1.19881			h19	3.82779e-06	2.40998	0.000137966
	hpgds	hpgds	0.0799361	0.084	1	0.760769			hpgds	0.000157167	0.796361	0.00307449
	hr	hr	0.00149127	0.002	0.824384	-0.717083			hr	0.00160312	-0.542588	0.0191598
	hsp90aa1	hsp90aa1	0.0515641	0.06	1	-0.648682			hsp90aa1	2.104e-05	-0.545799	0.000588155
	htra3	htra3	0.0238553	0.03	1	-0.59165			htra3	0.00105747	1.10278	0.01385
	ifit2	ifit2	0.0168678	0.017	1	0.721255			ifit2	0.00347961	0.517427	0.0343089
	igsf6	igsf6	0.0560605	0.05	1	0.926385			igsf6	1.58356e-12	2.08499	5.16815e-10
	kdelr3	kdelr3	0.0353499	0.043	1	0.595391			kdelr3	2.5705e-07	1.34633	1.40495e-05
	lax1	lax1	0.0371113	0.05	1	0.903519			lax1	0.0021837	1.34793	0.0243673
	lrrc15	lrrc15	0.0545657	0.089	1	1.70534			lrrc15	1.36969e-05	5.4016	0.000411132
	ltbp2	ltbp2	0.0241626	0.031	1	0.633586			ltbp2	9.17587e-06	1.30241	0.000292192
	ltk	ltk	0.0435428	0.044	1	-0.58684			ltk	0.000753593	-0.737296	0.0107547
	myo5c	myo5c	0.0763174	0.09	1	0.870333			myo5c	0.00430345	-1.18342	0.0400999
	ncf1	ncf1	0.0452362	0.045	1	0.661039			ncf1	1.16588e-17	2.11207	3.57624e-14
	nkg7	nkg7	0.0173667	0.016	1	0.651016			nkg7	0.000363685	1.90173	0.00614306
	nlrc4	nlrc4	0.0269048	0.029	1	-0.811766			nlrc4	0.00289372	0.972959	0.0301045
	nrp2	nrp2	0.011302	0.016	1	0.764757			nrp2	0.000875796	0.722064	0.0120494
	p2ry13	p2ry13	0.0841976	0.079	1	0.728276			p2ry13	3.58981e-09	1.37353	3.65164e-07
	papln	papln	0.0195914	0.02	1	0.855566			papln	0.00131399	0.606104	0.0164563
	pik3ap1	pik3ap1	0.0670399	0.056	1	0.616986			pik3ap1	1.25421e-18	1.65258	7.65488e-15
	plau	plau	0.0939468	0.088	1	0.77689			plau	3.04323e-07	1.28059	1.60581e-05
	plvap	plvap	0.000164396	<0.001	0.795349	-0.808001			plvap	0.00206264	0.72333	0.0231984
	psmb9	psmb9	0.0201605	0.019	1	0.605411			psmb9	8.12782e-06	1.2149	0.000263866
	pycr1	pycr1	0.0414476	0.043	1	-0.592251			pycr1	1.90745e-12	2.07498	6.02163e-10
	rftn1	rftn1	0.00909761	0.016	1	0.718507			rftn1	2.17673e-07	1.10125	1.23224e-05
	siae	siae	0.0395704	0.045	1	-0.646066			siae	0.00152646	0.424536	0.0184973
	slamf7	slamf7	0.0686297	0.063	1	1.28845			slamf7	3.39635e-11	2.37044	6.15715e-09
	slc38a1	slc38a1	0.0143295	0.023	1	1.26412			slc38a1	0.00480077	-0.41343	0.0432376
	slc6a12	slc6a12	0.00910259	0.015	1	-0.76566			slc6a12	3.0458e-05	-1.3928	0.000797834
	spp1	spp1	0.00481335	0.009	0.922294	0.585219			spp1	0.000672039	0.827424	0.00988644
	sv2b	sv2b	0.0459723	0.039	1	0.79737			sv2b	0.00241591	-0.417817	0.0263463
	svep1	svep1	0.00239213	0.001	1	0.809629			svep1	0.00405627	0.94869	0.0383826
	swap70	swap70	0.0166094	0.021	1	-0.629083			swap70	0.000741891	0.610162	0.0106291
	tfpi2	tfpi2	0.0753539	0.059	1	1.05355			tfpi2	1.78286e-05	1.91385	0.000509268
	thbs2	thbs2	0.0317383	0.026	1	1.71893			thbs2	5.36461e-08	1.63569	3.79251e-06
	tlr7	tlr7	0.0736054	0.083	1	0.901164			tlr7	1.08251e-09	1.56543	1.34835e-07
	tnfaip2	tnfaip2	0.0598285	0.064	1	1.10086			tnfaip2	0.00535882	0.53387	0.0465485
	tnfrsf11b	tnfrsf11b	0.0504849	0.054	1	0.814236			tnfrsf11b	2.09736e-05	0.931119	0.000587984
	trem2	trem2	0.0178867	0.013	1	1.07936			trem2	6.24722e-16	2.39424	1.03988e-12
	vcam1	vcam1	0.0065331	0.011	1	1.45412			vcam1	7.21611e-06	0.843754	0.000236787
	vwf	vwf	0.0883794	0.066	1	-0.64612			vwf	0.00325263	0.866041	0.0328102
	wee1	wee1	0.0053555	0.005	1	0.74153			wee1	0.00399932	0.569441	0.0380008
	zmynd15	zmynd15	0.0116165	0.008	1	0.597497			zmynd15	0.00451224	0.724701	0.0414339

## Sheet: Table S4. Mouse CNV reactome
		Reactome pathways	#	#	expected	Fold Enrichment	+/-	raw P value	FDR
		Immune System	1830	373	169.87	2.2	+	2.52e-41	2.07e-38
		Unclassified	12761	867	1184.52	0.73	-	1.84e-41	3.03e-38
	1	Innate Immune System	1013	222	94.03	2.36	+	7.86e-28	4.32e-25
	2	Extracellular matrix organization	295	102	27.38	3.72	+	7.65e-25	3.15e-22
	3	Neutrophil degranulation	547	128	50.77	2.52	+	3.07e-18	1.01e-15
	4	Adaptive Immune System	760	152	70.55	2.15	+	4.32e-16	1.19e-13
	5	Collagen formation	88	40	8.17	4.9	+	1.5e-13	3.54e-11
	6	Olfactory Signaling Pathway	400	2	37.13	0.05	-	3.49e-13	7.19e-11
	7	Signal Transduction	2480	343	230.2	1.49	+	1.53e-12	2.53e-10
	8	Collagen biosynthesis and modifying enzymes	64	33	5.94	5.55	+	1.4e-12	2.57e-10
	9	Degradation of the extracellular matrix	136	46	12.62	3.64	+	1.1e-11	1.64e-09
	10	Integrin cell surface interactions	81	33	7.52	4.39	+	1.94e-10	2.66e-08
	11	Immunoregulatory interactions between a Lymphoid and a non-Lymphoid cell	169	49	15.69	3.12	+	2.12e-10	2.69e-08
	12	Hemostasis	577	107	53.56	2	+	5.66e-10	6.66e-08
	13	Collagen degradation	57	26	5.29	4.91	+	2.48e-09	2.73e-07
	14	Signaling by Rho GTPases	409	81	37.96	2.13	+	5.88e-09	6.06e-07
	15	ECM proteoglycans	51	24	4.73	5.07	+	6.29e-09	6.1e-07
	16	Assembly of collagen fibrils and other multimeric structures	62	25	5.76	4.34	+	3.51e-08	3.21e-06
	17	G alpha (s) signalling events	526	15	48.83	0.31	-	5.34e-08	4.64e-06
	18	Antigen processing-Cross presentation	97	31	9	3.44	+	7.01e-08	5.78e-06
	19	Cytokine Signaling in Immune system	540	94	50.12	1.88	+	1.01e-07	7.95e-06
	20	Non-integrin membrane-ECM interactions	39	18	3.62	4.97	+	6.07e-07	4.55e-05
	21	DAP12 interactions	65	23	6.03	3.81	+	7.93e-07	5.69e-05
	22	Collagen chain trimerization	41	18	3.81	4.73	+	1.07e-06	7.38e-05
	23	Class A/1 (Rhodopsin-like receptors)	310	60	28.78	2.09	+	1.15e-06	7.58e-05
	24	Platelet activation, signaling and aggregation	250	51	23.21	2.2	+	1.9e-06	0.000116
	25	Elastic fibre formation	43	18	3.99	4.51	+	1.85e-06	0.000117
	26	Chemokine receptors bind chemokines	49	19	4.55	4.18	+	2.4e-06	0.000141
	27	Toll-like Receptor Cascades	137	34	12.72	2.67	+	2.64e-06	0.00015
	28	Keratinization	211	2	19.59	0.1	-	2.73e-06	0.00015
	29	Signaling by Receptor Tyrosine Kinases	414	72	38.43	1.87	+	3.34e-06	0.000178
	30	Axon guidance	277	54	25.71	2.1	+	3.47e-06	0.000179
	31	DAP12 signaling	56	20	5.2	3.85	+	3.64e-06	0.000182
	32	Rho GTPase cycle	136	33	12.62	2.61	+	5.33e-06	0.000259
	33	GPCR ligand binding	398	69	36.94	1.87	+	7.1e-06	0.000325
	34	Signaling by PDGF	59	20	5.48	3.65	+	6.91e-06	0.000326
	35	GPVI-mediated activation cascade	34	15	3.16	4.75	+	8.01e-06	0.000357
	36	Peptide ligand-binding receptors	188	40	17.45	2.29	+	1.12e-05	0.000486
	37	Antigen Presentation: Folding, assembly and peptide loading of class I MHC	47	17	4.36	3.9	+	1.68e-05	0.000711
	38	Signaling by Interleukins	258	49	23.95	2.05	+	1.81e-05	0.000747
	39	Glycosaminoglycan metabolism	122	29	11.32	2.56	+	2.69e-05	0.00108
	40	Cell Cycle, Mitotic	479	76	44.46	1.71	+	3.89e-05	0.00146
	41	Regulation of Insulin-like Growth Factor (IGF) transport and uptake by Insulin-like Growth Factor Binding Proteins (IGFBPs)	118	28	10.95	2.56	+	3.8e-05	0.00146
	42	ER-Phagosome pathway	40	15	3.71	4.04	+	3.72e-05	0.00146
	43	Cell Cycle	550	84	51.05	1.65	+	4.73e-05	0.00173
	44	Molecules associated with elastic fibres	36	14	3.34	4.19	+	4.88e-05	0.00175
	45	Cell Cycle Checkpoints	266	48	24.69	1.94	+	6.14e-05	0.00215
	46	RHO GTPase Effectors	283	50	26.27	1.9	+	9.35e-05	0.00321
	47	Post-translational protein phosphorylation	112	26	10.4	2.5	+	9.57e-05	0.00322
	48	MET activates PTK2 signaling	29	12	2.69	4.46	+	0.000104	0.00345
	49	Cross-presentation of particulate exogenous antigens (phagosomes)	8	7	0.74	9.43	+	0.00011	0.00349
	50	Dectin-2 family	8	7	0.74	9.43	+	0.00011	0.00356
	51	Costimulation by the CD28 family	69	19	6.4	2.97	+	0.000123	0.00383
	52	Trafficking and processing of endosomal TLR	12	8	1.11	7.18	+	0.000133	0.00405
	53	NCAM1 interactions	22	10	2.04	4.9	+	0.000216	0.00646
	54	Amplification of signal from the kinetochores	92	22	8.54	2.58	+	0.000254	0.00721
	55	Resolution of Sister Chromatid Cohesion	119	26	11.05	2.35	+	0.000246	0.00724
	56	Amplification of signal from unattached kinetochores via a MAD2 inhibitory signal	92	22	8.54	2.58	+	0.000254	0.00734
	57	Generation of second messenger molecules	33	12	3.06	3.92	+	0.000277	0.00773
	58	MHC class II antigen presentation	133	28	12.35	2.27	+	0.000285	0.00784
	59	O-glycosylation of TSR domain-containing proteins	39	13	3.62	3.59	+	0.000313	0.00846
	60	Crosslinking of collagen fibrils	19	9	1.76	5.1	+	0.000352	0.00935
	61	Phosphorylation of CD3 and TCR zeta chains	24	10	2.23	4.49	+	0.000375	0.00965
	62	EML4 and NUDC in mitotic spindle formation	107	24	9.93	2.42	+	0.000373	0.00977
	63	Mitotic Spindle Checkpoint	108	24	10.02	2.39	+	0.000397	0.0101
	64	Nonsense Mediated Decay (NMD) independent of the Exon Junction Complex (EJC)	91	21	8.45	2.49	+	0.000491	0.0119
	65	RHO GTPases Activate Formins	132	27	12.25	2.2	+	0.000487	0.012
	66	PD-1 signaling	25	10	2.32	4.31	+	0.000485	0.0121
	67	ROS and RNS production in phagocytes	36	12	3.34	3.59	+	0.000528	0.0126
	68	Endosomal/Vacuolar pathway	31	11	2.88	3.82	+	0.000583	0.0137
	69	Translocation of ZAP-70 to Immunological synapse	21	9	1.95	4.62	+	0.000623	0.0145
	70	TCR signaling	114	24	10.58	2.27	+	0.000637	0.0146
	71	Separation of Sister Chromatids	182	33	16.89	1.95	+	0.000812	0.0183
	72	SRP-dependent cotranslational protein targeting to membrane	89	20	8.26	2.42	+	0.00086	0.0187
	73	Platelet degranulation	122	25	11.32	2.21	+	0.000851	0.0187
	74	Fcgamma receptor (FCGR) dependent phagocytosis	131	26	12.16	2.14	+	0.00085	0.019
	75	Metabolism of proteins	1639	195	152.14	1.28	+	0.000912	0.0193
	76	Keratan sulfate degradation	13	7	1.21	5.8	+	0.000908	0.0194
	77	TRIF-mediated programmed cell death	9	6	0.84	7.18	+	0.000952	0.0199
	78	Mitotic Anaphase	191	34	17.73	1.92	+	0.00102	0.0211
	79	Regulation of TLR by endogenous ligand	18	8	1.67	4.79	+	0.00104	0.0211
	80	Mitotic Metaphase and Anaphase	192	34	17.82	1.91	+	0.00106	0.0214
	81	Eukaryotic Translation Initiation	116	24	10.77	2.23	+	0.00109	0.0214
	82	Mitotic Prometaphase	193	34	17.91	1.9	+	0.00111	0.0215
	83	Cap-dependent Translation Initiation	116	24	10.77	2.23	+	0.00109	0.0217
	84	MET promotes cell motility	40	12	3.71	3.23	+	0.00114	0.0218
	85	Cell surface interactions at the vascular wall	168	31	15.59	1.99	+	0.00119	0.0224
	86	Response to elevated platelet cytosolic Ca2+	127	25	11.79	2.12	+	0.00119	0.0225
	87	Metabolism of carbohydrates	266	43	24.69	1.74	+	0.00133	0.0247
	88	C-type lectin receptors (CLRs)	107	22	9.93	2.22	+	0.00138	0.0252
	89	Nonsense-Mediated Decay (NMD)	112	23	10.4	2.21	+	0.00155	0.0277
	90	Nonsense Mediated Decay (NMD) enhanced by the Exon Junction Complex (EJC)	112	23	10.4	2.21	+	0.00155	0.028
	91	TGF-beta receptor signaling in EMT (epithelial to mesenchymal transition)	15	7	1.39	5.03	+	0.00172	0.0304
	92	Post-translational protein modification	1279	155	118.72	1.31	+	0.00174	0.0305
	93	Detoxification of Reactive Oxygen Species	31	10	2.88	3.48	+	0.00185	0.0321
	94	Chondroitin sulfate/dermatan sulfate metabolism	50	13	4.64	2.8	+	0.00215	0.0369
	95	L13a-mediated translational silencing of Ceruloplasmin expression	108	22	10.02	2.19	+	0.00219	0.0372
	96	Resolution of D-loop Structures through Holliday Junction Intermediates	32	10	2.97	3.37	+	0.00225	0.0378
	97	GTP hydrolysis and joining of the 60S ribosomal subunit	109	22	10.12	2.17	+	0.00228	0.0379
	98	TNFR2 non-canonical NF-kB pathway	97	20	9	2.22	+	0.00232	0.0383
	99	Formation of a pool of free 40S subunits	98	20	9.1	2.2	+	0.00251	0.041
	100	Resolution of D-Loop Structures	33	10	3.06	3.26	+	0.00271	0.0438
	101	Signaling by TGF-beta Receptor Complex	62	15	5.76	2.61	+	0.00293	0.0465
	102	Formation of the cornified envelope	121	2	11.23	0.18	-	0.00293	0.0469
	103	NCAM signaling for neurite out-growth	40	11	3.71	2.96	+	0.0032	0.0493
	104	TRAF6 mediated IRF7 activation in TLR7/8 or 9 signaling	8	5	0.74	6.73	+	0.00317	0.0493
	105	Class I MHC mediated antigen processing & presentation	361	53	33.51	1.58	+	0.00316	0.0496

## Sheet: S5. Human and mouse reactome
Reactome pathways	459 out of 478 gene - gene list from table S1-RPE-choroid genes	Homo sapiens (REF)	Client Text Box Input ( Hierarchy ) NEW! Tips)
		#	#	expected	Fold Enrichment	+/-	raw P value	FDR	log10(fdr)
1	G alpha (i) signalling events	392	32	8.94	3.58	+	2.19e-09	2.4e-06	5.61979
2	Extracellular matrix organization	299	28	6.82	4.11	+	1.41e-09	3.09e-06	5.51004
3	Interferon gamma signaling	91	14	2.08	6.74	+	8.97e-08	3.93e-05	4.40561
4	Cytokine Signaling in Immune system	669	40	15.26	2.62	+	8.46e-08	4.64e-05	4.33348
5	Chemokine receptors bind chemokines	48	11	1.09	10.05	+	6.46e-08	4.72e-05	4.32606
6	Peptide ligand-binding receptors	186	19	4.24	4.48	+	1.86e-07	6.8e-05	4.16749
7	Class A/1 (Rhodopsin-like receptors)	321	25	7.32	3.41	+	2.95e-07	9.22e-05	4.03527
8	Signal Transduction	2667	101	60.84	1.66	+	4.01e-07	9.76e-05	4.01055
9	GPCR ligand binding	454	29	10.36	2.8	+	1.57e-06	0.000344	3.46344
10	Immune System	2038	80	46.49	1.72	+	2.69e-06	0.000535	3.27165
12	Interferon Signaling	193	17	4.4	3.86	+	5.26e-06	0.000961	3.01728
13	Integrin cell surface interactions	84	11	1.92	5.74	+	8.76e-06	0.00148	2.82974
14	Degradation of the extracellular matrix	140	14	3.19	4.38	+	9.53e-06	0.00149	2.82681
15	Regulation of Insulin-like Growth Factor (IGF) transport and uptake by Insulin-like Growth Factor Binding Proteins (IGFBPs)	124	13	2.83	4.6	+	1.25e-05	0.00182	2.73993
16	Interleukin-4 and Interleukin-13 signaling	111	12	2.53	4.74	+	2.02e-05	0.00261	2.58336
17	Signaling by Receptor Tyrosine Kinases	440	26	10.04	2.59	+	1.97e-05	0.0027	2.56864
18	Visual phototransduction	97	11	2.21	4.97	+	2.99e-05	0.00363	2.44009
